# Supplementary material for: A CRISPR/Cas9-mediated screen identifies determinants of early plasma cell differentiation
Source: Front Immunol. 2023 Jan 5;13:1083119. doi: 10.3389/fimmu.2022.1083119 (PMC9849354; doi:10.3389/fimmu.2022.1083119)
Supplement: Supplementary Table 1 — List of selected candidate genes highly expressed in plasma cells. [file Table_1.xlsx]

## Sheet: Sheet1
List of genes	Categories
ABCA1	Signaling pathway
ACADVL	ER/UPR
ACKR3	Signaling pathway
ACTL6A	Chromatin remodelling
ACTL6B	Chromatin remodelling
ACTR2	Chromatin remodelling
ACTR3	Chromatin remodelling
ALG1	Secretory pathway
ALG11	Secretory pathway
ALG12	Secretory pathway
ALG14	Secretory pathway
ALG2	Secretory pathway
ALG3	Secretory pathway
ALG5	Secretory pathway
ALG6	Secretory pathway
ALG8	Secretory pathway
ALPL	Signaling pathway
ALS2	Ras superfamily
AP1S1	Secretory pathway
AP3D1	Secretory pathway
AP3M1	Secretory pathway
AP3S1	Secretory pathway
AP3S2	Secretory pathway
ARF1	Ras superfamily
ARF2	Ras superfamily
ARF3	Ras superfamily
ARF4	Ras superfamily
ARF5	Ras superfamily
ARF6	Ras superfamily
ARFGAP3	Ras superfamily
ARHGAP1	Ras superfamily
ARHGAP10	Ras superfamily
ARHGAP11A	Ras superfamily
ARHGAP12	Ras superfamily
ARHGAP15	Ras superfamily
ARHGAP17	Ras superfamily
ARHGAP18	Ras superfamily
ARHGAP19	Ras superfamily
ARHGAP21	Ras superfamily
ARHGAP24	Ras superfamily
ARHGAP25	Ras superfamily
ARHGAP26	Ras superfamily
ARHGAP27	Ras superfamily
ARHGAP29	Ras superfamily
ARHGAP30	Ras superfamily
ARHGAP32	Ras superfamily
ARHGAP4	Ras superfamily
ARHGAP8	Ras superfamily
ARHGEF1	Ras superfamily
ARHGEF11	Ras superfamily
ARHGEF12	Ras superfamily
ARHGEF18	Ras superfamily
ARHGEF2	Ras superfamily
ARHGEF3	Ras superfamily
ARID1A	Chromatin remodelling
ARID1B	Chromatin remodelling
ARID2	Chromatin remodelling
ARID3A	Chromatin remodelling
ARID3B	Chromatin remodelling
ARID5A	Chromatin remodelling
ARID5B	Chromatin remodelling
ARL1	Ras superfamily
ARL2	Ras superfamily
ARL2BP	Ras superfamily
ARL3	Ras superfamily
ARL5A	Ras superfamily
ARL5C	Ras superfamily
ARL6	Ras superfamily
ARL6IP1	Ras superfamily
ARL6IP4	Ras superfamily
ARL6IP6	Ras superfamily
ARL8A	Ras superfamily
ARL8B	Ras superfamily
ARMCX3	Secretory pathway
ASNA1	Secretory pathway
ASNS	ER/UPR
ATF3	DNA binding
ATF4	DNA binding
ATF6	DNA binding
ATF6B	DNA binding
AXL	Signaling pathway
BASP1	DNA binding
BAZ1A	DNA binding
BAZ1B	DNA binding
BAZ2A	DNA binding
BCAP31	Secretory pathway
BCL11A	Chromatin remodelling
BCL11B	Chromatin remodelling
BCL7A	Chromatin remodelling
BCL7B	Chromatin remodelling
BCL7C	Chromatin remodelling
BET1	Secretory pathway
BHLHA15	DNA binding
BPTF	Chromatin remodelling
BRD2	DNA binding
BRD4	DNA binding
BRD7	DNA binding
BRD9	DNA binding
BSG	Signaling pathway
CALM1	Signaling pathway
CALM2	Signaling pathway
CALR	ER/UPR
CANX	Secretory pathway
CBX4	DNA binding
CCND2	Cell cycle
CDC42	Cell cycle
CDC6	Cell cycle
CDH17	Signaling pathway
CDKN2C	Cell cycle
CEBPB	DNA binding
CERS2	Secretory pathway
CHD3	Chromatin remodelling
CHD4	Chromatin remodelling
CHRAC1	Chromatin remodelling
CHUK	Signaling pathway
CLEC12A	Signaling pathway
CLEC1B	Signaling pathway
CLEC4A1	Signaling pathway
CLEC4A2	Signaling pathway
CLEC4A3	Signaling pathway
CLEC5A	Signaling pathway
CLEC7A	Signaling pathway
CLTB	Secretory pathway
COPA	Secretory pathway
COPB1	Secretory pathway
COPB2	Secretory pathway
COPE	Secretory pathway
COPS2	DNA binding
COPZ1	Secretory pathway
COPZ2	Secretory pathway
CPM	Signaling pathway
CREB3	DNA binding
CREB3L2	DNA binding
CREG1	DNA binding
CRELD2	DNA binding
CSF2RB	Signaling pathway
CXXC1	DNA binding
CXXC5	DNA binding
DAD1	Secretory pathway
DCP2	ER/UPR
DDIT3	DNA binding
DDOST	Secretory pathway
DDX11	ER/UPR
DERL1	Secretory pathway
DERL3	Secretory pathway
DIRAS2	Ras superfamily
DIS3	RNA degradation
DNAJB11	ER/UPR
DNAJB9	ER/UPR
DNAJC1	ER/UPR
DNAJC3	ER/UPR
DOLK	Secretory pathway
DOLPP1	Secretory pathway
DPAGT1	Secretory pathway
DPF1	Chromatin remodelling
DPM1	Secretory pathway
DPM3	Secretory pathway
EDEM1	ER/UPR
EDEM2	ER/UPR
EDEM3	ER/UPR
EGR1	DNA binding
EGR2	DNA binding
EIF2A	ER/UPR
EIF2AK3	ER/UPR
ELK4	DNA binding
ENPP1	Secretory pathway
ENPP6	Secretory pathway
ENTPD1	Signaling pathway
ERLEC1	Secretory pathway
ERN1	Secretory pathway
ERN2	Secretory pathway
ERO1LB	Secretory pathway
EVC2	Signaling pathway
EVI2A	Signaling pathway
EXOC6B	Secretory pathway
FAM46C	Secretory pathway
FANCL	DNA binding
FAS	Signaling pathway
FBXW7	Ubiquitin mediated proteolysis
FCGRT	Signaling pathway
FGD2	Ras superfamily
FGD6	Ras superfamily
FKBP14	ER/UPR
FLI1	DNA binding
FOS	DNA binding
FOSB	DNA binding
FUS	DNA binding
FUT8	Secretory pathway
G2E3	Cell cycle
GALNT13	Secretory pathway
GALNT6	Secretory pathway
GANAB	Secretory pathway
GATAD2A	Chromatin remodelling
GATAD2B	Chromatin remodelling
GBF1	Secretory pathway
GFPT1	ER/UPR
GLIPR1	Signaling pathway
GOSR1	Secretory pathway
GOSR2	Secretory pathway
GPAA1	Secretory pathway
GPM6A	Signaling pathway
GPR137B	Ras superfamily
GPR155	Ras superfamily
GPR18	Ras superfamily
GPR55	Ras superfamily
GRAP	Ras superfamily
GSK3A	ER/UPR
HBP1	DNA binding
HDAC1	Chromatin remodelling
HDAC2	Chromatin remodelling
HDAC7	Chromatin remodelling
HEPACAM2	Cell cycle
HERPUD1	ER/UPR
HID1	Secretory pathway
HSBP1	ER/UPR
HSP90B1	ER/UPR
HSPA13	ER/UPR
HSPA5	ER/UPR
HYOU1	ER/UPR
IFT22	Ras superfamily
IGSF6	Signaling pathway
IKBKB	Signaling pathway
IKBKG	Signaling pathway
IL13RA1	Signaling pathway
IMPDH1	Secretory pathway
INO80	Chromatin remodelling
INO80B	Chromatin remodelling
INO80C	Chromatin remodelling
INO80D	Chromatin remodelling
INO80E	Chromatin remodelling
IRAK1	Signaling pathway
IRAK2	Signaling pathway
IRF1	DNA binding
IRF2	DNA binding
IRF2BP2	DNA binding
IRF3	DNA binding
IRF4	DNA binding
ISG20	DNA binding
ITSN1	Ras superfamily
ITSN2	Ras superfamily
JUN	DNA binding
JUNB	DNA binding
JUND	DNA binding
KDELR3	ER/UPR
KHSRP	ER/UPR
KLF2	DNA binding
KLF4	DNA binding
KLF6	DNA binding
KRAS	Ras superfamily
LCORL	DNA binding
LMAN1	Secretory pathway
LMAN2	Secretory pathway
LMNA	ER/UPR
LRP1	Signaling pathway
LRRN3	Signaling pathway
LY6C1	Signaling pathway
LY6C2	Signaling pathway
LY6D	Signaling pathway
LY6K	Signaling pathway
MAFF	DNA binding
MAGT1	Secretory pathway
MAN1B1	Secretory pathway
MAN1C1	Secretory pathway
MAP2K1	Signaling pathway
MAP2K2	Signaling pathway
MAP2K3	Signaling pathway
MAP2K4	Signaling pathway
MAP2K6	Signaling pathway
MAP2K7	Signaling pathway
MAP3K1	Signaling pathway
MAP3K14	Signaling pathway
MAP3K3	Signaling pathway
MAP3K4	Signaling pathway
MAP3K5	Signaling pathway
MAP3K7	Signaling pathway
MAPK1	Signaling pathway
MAPK11	Signaling pathway
MAPK14	Signaling pathway
MAPK3	Signaling pathway
MAPK8	Signaling pathway
MAPK9	Signaling pathway
MBD1	Chromatin remodelling
MBD2	Chromatin remodelling
MBD3	Chromatin remodelling
MBNL2	DNA binding
MBTPS1	ER/UPR
MBTPS2	ER/UPR
MCL1	Signaling pathway
MCRS1	Chromatin remodelling
MEF2A	DNA binding
MEF2C	DNA binding
MGAT1	Secretory pathway
MGAT2	Secretory pathway
MGAT3	Secretory pathway
MGAT4B	Secretory pathway
MORF4L2	Secretory pathway
MS4A4C	Signaling pathway
MTA1	Chromatin remodelling
MTA2	Chromatin remodelling
MTA3	Chromatin remodelling
MYB	DNA binding
MYC	DNA binding
MYDGF	ER/UPR
MZB1	DNA binding
NACC2	DNA binding
NAPA	Secretory pathway
NCOA2	DNA binding
NFKB1	Signaling pathway
NFKB2	Signaling pathway
NFKBIA	Signaling pathway
NFRKB	Signaling pathway
NFXL1	DNA binding
NGLY1	Secretory pathway
NPLOC4	Secretory pathway
NR4A1	DNA binding
NRAS	Ras superfamily
OS9	Secretory pathway
OST4	Secretory pathway
OSTC	Secretory pathway
P4HB	Secretory pathway
PARK2	Secretory pathway
PBRM1	Chromatin remodelling
PDCD5	Signaling pathway
PDIA6	ER/UPR
PGAP1	Secretory pathway
PHF10	Chromatin remodelling
PHF19	DNA binding
PHF6	DNA binding
PIGB	Secretory pathway
PIGF	Secretory pathway
PIGG	Secretory pathway
PIGK	Secretory pathway
PIGM	Secretory pathway
PIGT	Secretory pathway
PIGZ	Secretory pathway
PIK3CD	Signaling pathway
PIK3R1	Signaling pathway
PIM1	Signaling pathway
PIM2	Signaling pathway
PLAG1	DNA binding
PLEKHG2	Ras superfamily
PLXNC1	Signaling pathway
POLE3	Chromatin remodelling
POMP	Secretory pathway
POMT2	Secretory pathway
POU2AF1	DNA binding
POU6F1	DNA binding
PPP2R5B	ER/UPR
PRDM1	DNA binding
PRDX1	Signaling pathway
PRDX2	Signaling pathway
PRDX3	Signaling pathway
PRDX4	Signaling pathway
PREB	Secretory pathway
PRKCD	Signaling pathway
PRKD2	Signaling pathway
PSIP1	DNA binding
PSMA1	Secretory pathway
PSMA2	Secretory pathway
PSMA3	Secretory pathway
PSMA4	Secretory pathway
PSMA5	Secretory pathway
PSMA7	Secretory pathway
PSMB1	Secretory pathway
PSMB11	Secretory pathway
PSMB2	Secretory pathway
PSMB4	Secretory pathway
PSMB5	Secretory pathway
PSMB6	Secretory pathway
PSMB7	Secretory pathway
PSMB8	Secretory pathway
PSMB9	Secretory pathway
PXDC1	Signaling pathway
RAB1	Ras superfamily
RAB14	Ras superfamily
RAB18	Ras superfamily
RAB19	Ras superfamily
RAB1A	Ras superfamily
RAB21	Ras superfamily
RAB26	Ras superfamily
RAB28	Ras superfamily
RAB2A	Ras superfamily
RAB2B	Ras superfamily
RAB30	Ras superfamily
RAB33B	Ras superfamily
RAB35	Ras superfamily
RAB37	Ras superfamily
RAB39	Ras superfamily
RAB39B	Ras superfamily
RAB3A	Ras superfamily
RAB3B	Ras superfamily
RAB3D	Ras superfamily
RAB3GAP1	Ras superfamily
RAB3GAP2	Ras superfamily
RAB3IP	Ras superfamily
RAB40B	Ras superfamily
RAB43	Ras superfamily
RAB4A	Ras superfamily
RAB4B	Ras superfamily
RAB5B	Ras superfamily
RAB6A	Ras superfamily
RAB6B	Ras superfamily
RAB7	Ras superfamily
RAB8A	Ras superfamily
RAB8B	Ras superfamily
RABAC1	Ras superfamily
RABEP2	Ras superfamily
RABGAP1	Ras superfamily
RABGAP1L	Ras superfamily
RABIF	Ras superfamily
RABL2	Ras superfamily
RABL3	Ras superfamily
RAC1	Ras superfamily
RAC2	Ras superfamily
RALA	Ras superfamily
RALGDS	Ras superfamily
RALGPS2	Ras superfamily
RAN	Ras superfamily
RAP1A	Ras superfamily
RAP1B	Ras superfamily
RAP2B	Ras superfamily
RAPGEF5	Ras superfamily
RASL10A	Ras superfamily
RBBP4	Chromatin remodelling
RBBP7	Chromatin remodelling
REL	Signaling pathway
RELA	Signaling pathway
RELB	Signaling pathway
REM2	Ras superfamily
RFT1	Secretory pathway
RHBDF2	Secretory pathway
RHEB	Ras superfamily
RHOA	Ras superfamily
RHOB	Ras superfamily
RHOBTB1	Ras superfamily
RHOF	Ras superfamily
RHOG	Ras superfamily
RHOH	Ras superfamily
RHOQ	Ras superfamily
RHPN2	Secretory pathway
RIT2	Ras superfamily
RNF5	Secretory pathway
RPN1	Secretory pathway
RPN2	Secretory pathway
RPS6KA4	Signaling pathway
RRAD	Ras superfamily
RRAS2	Ras superfamily
RRBP1	Secretory pathway
RUVBL1	Chromatin remodelling
RUVBL2	Chromatin remodelling
S100A8	Signaling pathway
S100A9	Signaling pathway
SAR1A	Secretory pathway
SAR1B	Secretory pathway
SCD1	Signaling pathway
SEC11A	Secretory pathway
SEC11C	Secretory pathway
SEC13	Secretory pathway
SEC16A	Secretory pathway
SEC22B	Secretory pathway
SEC23A	Secretory pathway
SEC24A	Secretory pathway
SEC31A	Secretory pathway
SEC61A1	Secretory pathway
SEC61B	Secretory pathway
SEC61G	Secretory pathway
SEC62	Secretory pathway
SEC63	Secretory pathway
SEL1L	Secretory pathway
SEMA7A	Signaling pathway
SERP1	ER/UPR
SIL1	Signaling pathway
SLAMF7	Signaling pathway
SLAMF9	Signaling pathway
SLC41A1	Signaling pathway
SMARCA1	Chromatin remodelling
SMARCA2	Chromatin remodelling
SMARCA4	Chromatin remodelling
SMARCA5	Chromatin remodelling
SMARCB1	Chromatin remodelling
SMARCC1	Chromatin remodelling
SMARCC2	Chromatin remodelling
SMARCD1	Chromatin remodelling
SMARCD2	Chromatin remodelling
SMARCD3	Chromatin remodelling
SMARCE1	Chromatin remodelling
SORL1	Secretory pathway
SOX4	DNA binding
SP140	Signaling pathway
SP3	DNA binding
SPCS1	Secretory pathway
SPCS2	Secretory pathway
SPCS3	Secretory pathway
SPTY2D1	Secretory pathway
SRP14	Secretory pathway
SRP19	Secretory pathway
SRP68	Secretory pathway
SRP72	Secretory pathway
SRPR	ER/UPR
SRPRB	Secretory pathway
SS18	Chromatin remodelling
SSR1	Secretory pathway
SSR2	Secretory pathway
SSR3	Secretory pathway
SSR4	Secretory pathway
STAT1	DNA binding
STAT3	DNA binding
STAT5B	DNA binding
STT3A	Secretory pathway
STT3B	Secretory pathway
STX11	Secretory pathway
STX12	Secretory pathway
STX18	Secretory pathway
SYVN1	ER/UPR
TACSTD2	Signaling pathway
TAF10	DNA binding
TAOK1	Secretory pathway
TAOK3	Secretory pathway
TCF19	DNA binding
TCF3	DNA binding
TCF4	DNA binding
TCL1B3	DNA binding
TFDP2	DNA binding
TFPT	Chromatin remodelling
TIGIT	Signaling pathway
TIMM17A	Secretory pathway
TMEM154	Signaling pathway
TMEM176A	Signaling pathway
TMEM176B	Signaling pathway
TMEM214	ER/UPR
TMEM258	Secretory pathway
TNFRSF13B	Signaling pathway
TNFRSF17	Signaling pathway
TOB1	DNA binding
TRAF2	Signaling pathway
TRAM1	Secretory pathway
TRAPPC6B	Secretory pathway
TRIM23	Ras superfamily
TSPAN15	Signaling pathway
TUSC3	Secretory pathway
TXNDC11	Secretory pathway
UBA5	Secretory pathway
UBE2G2	Secretory pathway
UBTF	DNA binding
UCHL5	Chromatin remodelling
UFD1L	Secretory pathway
UGGT1	Secretory pathway
UHRF1	DNA binding
USF2	DNA binding
VCP	Secretory pathway
VIMP	Secretory pathway
VSTM4	Signaling pathway
WBP11	DNA binding
WBP5	DNA binding
WDFY4	DNA binding
WDR76	DNA binding
WFS1	ER/UPR
WIPI1	ER/UPR
WRB	Secretory pathway
XBP1	DNA binding
YIF1A	ER/UPR
YY1	Chromatin remodelling
ZC3H12D	DNA binding
ZDHHC20	DNA binding
ZFP207	DNA binding
ZFP36	DNA binding
ZFP367	DNA binding
ZFP64	DNA binding
