# Supplementary material for: A CRISPR/Cas9-mediated screen identifies determinants of early plasma cell differentiation
Source: Front Immunol. 2023 Jan 5;13:1083119. doi: 10.3389/fimmu.2022.1083119 (PMC9849354; doi:10.3389/fimmu.2022.1083119)
Supplement: Supplementary Table 2 — List of used sgRNAs. [file Table_2.xlsx]

## Sheet: Sheet1
sgRNA name	Sequence (5'>>>3')
ABCA1_1	GGTTCTATGCGCGCCTAAAG
ABCA1_2	TCACACTCATGTTGTTCGTA
ABCA1_3	CTGGGTGACCACACACGATG
ACADVL_1	GGCTACATCGGATCCACTCG
ACADVL_2	TCCAAGGCGTCGTTCTTGGC
ACADVL_3	CCAGGGTAACGCTAACACCA
ACKR3_1	GCAGTGCGTGTCGTAGCCTG
ACKR3_2	GGTCCACGCTCATGCAGGCG
ACKR3_3	CAAGGAGTGGCTGATCGGCA
ACTL6A_1	CAATGCCCTCCGCGTGCCCA
ACTL6A_2	CTTTAAACCAGATTTGCTAA
ACTL6A_3	CCTGGGCACGCGGAGGGCAT
ACTL6B_1	TCACAGGAGCCTGTACGGGA
ACTL6B_2	AACTCACTGTTCATCGTAAG
ACTL6B_3	CCAACTCACTGTTCATCGTA
ACTR2_1	TCTTGTGCAGGTTTACTGAC
ACTR2_2	TGAGACAGTTCGCATGATTA
ACTR2_3	CCGCACGATGCCATTCTCCA
ACTR3_1	CATACCTTTGTTGCATATGT
ACTR3_2	TAATAGTGGCCAATTCGCCA
ACTR3_3	TCTCCTTGTATGTAGGCTGA
ALG1_1	CTGACAATCCCTCTCAGTGA
ALG11_1	TATGTGGGAGGTTGCCGAGT
ALG12_1	CAACTCCAGGAAACTCGTGG
ALG14_1	GTCTCTCAGACTCTTGATCG
ALG2_1	GCTCTCGGTGCAATGCGCAG
ALG3_1	GAGCGGGATAGGTAGCCAAT
ALG5_1	TCCGGGTGATAACGCTGGTG
ALG6_1	AATCTGAATCCTTTACAAGA
ALG8_1	TCAGCCCCAGGGAAGTAACG
ALPL_1	ACCGCTGCCCGAATCCTTAA
ALPL_2	TGTGGCGTGAAGGCCAACGA
ALPL_3	GCCCTTAAGGATTCGGGCAG
ALS2_1	GGAACACCTTGCTGGACGCG
ALS2_2	GGAGCACCACGCGTCCAGCA
ALS2_3	GAGATTTCGCAGTGAGTGCG
AP1S1_1	ATGCTACTGTTCAGCCGGCA
AP3D1_1	GAGCAGTTCATCGCGATAGG
AP3M1_1	CAAAACTTACCATGAAAGAG
AP3S1_1	AAAACAGTACCTTGTCTACA
AP3S2_1	TCACAAAACGCTGGTAGAAG
ARF1_1	CTGCCCCCCAGGTTTCAATG
ARF1_2	CTTCTCACCAATGGTGGGAA
ARF1_3	CTCACCAATGGTGGGAATGG
ARF1_4	TTCAGGCTTGATCTTCGTAG
ARF2_1	TGACCGAGAGCGGGTCAATG
ARF2_2	TCATGGATATACCTATGGTA
ARF2_3	TTGACAGTAATGACCGAGAG
ARF2_4	GGATATACCTATGGTAGGGA
ARF3_1	GCCCTTACCAATGGTCGGGA
ARF3_2	TGATCGGGAGCGAGTGAACG
ARF3_3	CCCCGAGTTTCAGCTTGTAG
ARF3_4	CTTACCAATGGTCGGGATGG
ARF4_1	CAATGATCGTGAAAGAATCC
ARF4_2	GTCACCACCATTCCTACCAT
ARF4_3	TAAAATTAGGCCTCTCTGG
ARF5_1	TGTCCTGGACTCACCTATAG
ARF5_2	CTCACCTATAGTGGGGATGG
ARF5_3	CAACTTCAGTTTGTACAGGA
ARF5_4	TCCTGTACAAACTGAAGTTG
ARF6_1	CTCCACGTTGAAGCCCACCG
ARF6_2	CTCGTCGATGCGGTCGCGGT
ARF6_3	TCTGGCGGCATTACTACACC
ARF6_4	CCCCACGGTGGGCTTCAACG
ARFGAP3_1	CTGGATCACACCGGTCGCTC
ARFGAP3_2	TCAAGTGAACCCCGAGCGAC
ARFGAP3_3	CAGTGTTTCGTCCTTGCGAC
ARHGAP1_1	CACTCAGGTGATGATAAGTA
ARHGAP1_2	CTCACTTGAGCACTTGGCGA
ARHGAP1_3	CCCAAACTGCTGATTGGGCA
ARHGAP10_1	AAAACGCCTGCACGGTCAAG
ARHGAP10_2	TGCACGGTCAAGGGGACGCC
ARHGAP10_3	TGGCGTCCCCTTGACCGTGC
ARHGAP11A_1	TCCTGCGATCGCACTGACCG
ARHGAP11A_2	CAGTTTACGCTTAACACTCG
ARHGAP11A_3	GGGGTCTGTTGTTCGTCTAA
ARHGAP12_1	ACAAGGGGAGCGCTACCTCC
ARHGAP12_2	CAGTATTACTACAGCGCAGA
ARHGAP12_3	TGATTATGAGTATGACGCAA
ARHGAP15_1	GATAAATTCCATCAACGTCT
ARHGAP15_2	TCTGTTCTTTTCTATCGATG
ARHGAP15_3	CACACTTTCCACGTTGTGCC
ARHGAP17_1	CGACTGCTCCACATCGCATC
ARHGAP17_2	CTCAGGCAACTCCCGCAGAT
ARHGAP17_3	GAGCTCACCTGCGACAGCAT
ARHGAP18_1	AGAGTCTATTGATGACCCGC
ARHGAP18_2	GAACTCGATCGATCAAATGG
ARHGAP18_3	TGAGAACTCGATCGATCAAA
ARHGAP19_1	ACCAATTCGGTGAACACCTC
ARHGAP19_2	ACCAGAGGTGTTCACCGAAT
ARHGAP19_3	AGATAATAGGCTGACCTCGA
ARHGAP21_1	AAGGAACCGATTGGAGCCGA
ARHGAP21_2	GCGGTATTCACGAAAGACCC
ARHGAP21_3	CTGATAACAGGCGCCTGGTT
ARHGAP24_1	CTCCACAGTCGAACGCATCC
ARHGAP24_2	CTCCAGGATGCGTTCGACTG
ARHGAP24_3	CCCAAGAGCACCTTCTGACG
ARHGAP25_1	GAGAGATGCTTTCGATGCGG
ARHGAP25_2	TGCCGTCAACAAGATGAGCG
ARHGAP25_3	GAGGTTCACCCCGATCACAG
ARHGAP26_1	GTCTGTCTTTCGCCGTGTGC
ARHGAP26_2	CACGTACAGGTACCCTTCCA
ARHGAP26_3	GTTCCATTCGACCAAAAGTC
ARHGAP27_1	AGGTGGTCACGCCCGTGTCG
ARHGAP27_2	CGACACGGGCGTGACCACCT
ARHGAP27_3	CAGGCCGTCTCACCGGTCAA
ARHGAP29_1	CACTGCCTACGTCTCCCATA
ARHGAP29_2	GCGGCAAGATGAATACGAAA
ARHGAP29_3	GACGGCATCGTAATGTTCCC
ARHGAP30_1	ATCTTCAATTTGGGTCGATC
ARHGAP30_2	TAAACATCCCGGCGCAGGTC
ARHGAP30_3	ACAGCTGATCGCCCGGCTCG
ARHGAP32_1	GAGCGCATCGCTGCTGGATC
ARHGAP32_2	CTCTTCACTCTCGTTGTCGT
ARHGAP32_3	CAAAATCAGCGCTGTCATGC
ARHGAP4_1	CACCGCAGCCCTAATATAGA
ARHGAP4_2	GTCCGAGCTTGTAGACTTGA
ARHGAP4_3	TCCGTCTACGGCCTGTCTGT
ARHGAP8_1	CACCGCCCTCACTACTTCCG
ARHGAP8_2	TCCTCCAGGGGATGACCGCC
ARHGAP8_3	GAGTGCGTACTCACCTGATG
ARHGEF1_1	CATAGGCGTGGATACCCCGC
ARHGEF1_2	GATCCTGCACGTTGGAACCG
ARHGEF1_3	CTCCGCAACATGCCGCTCCC
ARHGEF11_1	CTTCATAAAGCGCGCTGCGA
ARHGEF11_2	TCAACATCACTTCGAGACCG
ARHGEF11_3	CAGGAGGGTAAGCGCAACAT
ARHGEF12_1	CCACTCTGGCGCAACTTGGC
ARHGEF12_2	GCACTGTTGTCGTGGCGGCT
ARHGEF12_3	CCTGCCAAGTTGCGCCAGAG
ARHGEF18_1	AGACGACTTCTGGTCCGTCT
ARHGEF18_2	GGCGCTCCTTAAGGCGGGCA
ARHGEF18_3	CCTGCCGGCGCTCCTTAAGG
ARHGEF2_1	GGTTCGGTTCCGCATGTTGA
ARHGEF2_2	GCGGAACCGAACCCTGTCCG
ARHGEF2_3	GAGGTGGCCGTTGGTATAGC
ARHGEF3_1	TACTTCACTAGCCGGCTCCG
ARHGEF3_2	CACGTTGGTCCCATCCTCGT
ARHGEF3_3	GATGGCTCGACTGAGCACGT
ARID1A_1	GTCCTCCAGACGGCTGACGT
ARID1A_2	GGTCCCTGTTGTTGCGAGTA
ARID1A_3	TAACCCATACTCGCAACAAC
ARID1B_1	GGGTACCCCGCTATATGTTG
ARID1B_2	CTGGGTACCCCGCTATATGT
ARID1B_3	TTGATGCCCATACCGGGCCC
ARID2_1	CTGCACAAAGATCGCGAAAG
ARID2_2	CTTTACTGCTCGCTAATGCG
ARID2_3	CTCAGCTGCGATATTCCCTA
ARID3A_1	GGACCTGCTTCGCCATGATG
ARID3A_2	CATACAACATGAACAGGTCG
ARID3A_3	GGGACATCCGTCCTCTCCCG
ARID3B_1	TTCCCTACGGTTGCCATCGA
ARID3B_2	CAGCCATCGATGGCAACCGT
ARID3B_3	ATGGCAACCGTAGGGAAGGT
ARID5A_1	AGAGCCGCTTGTAGGCCTCA
ARID5A_2	CACCGTTTTCATGCGTACCC
ARID5A_3	GGGCCTGCAATCCTTCCCGG
ARID5B_1	CAAGTAGGGAATTCGCTCGA
ARID5B_2	AGATAACAGCCCGCCGTCAG
ARID5B_3	CATATTTATGACGAGTTAGG
ARL1_1	TGGAAATGCCAATTCGATCT
ARL1_2	AGTTGTGACCGAGATCGAAT
ARL1_3	TTCCAAGTTTGGGACTTAGG
ARL2_1	TACTCACCCGCGGTGCTCCA
ARL2_2	GTCCTGCATGCGCTGGCGGT
ARL2_3	AGAAGTCTCTGCGCTCCTAC
ARL2BP_1	CAGTTGCTGGAGCGTATCCC
ARL2BP_2	CTTCAATGTACTTCTCTACC
ARL2BP_3	AAATTCTGCATCAGAGGCGG
ARL3_1	GGAGGTGCGAATCCTACTCC
ARL3_2	ATCAAAAGCGTGCAGTCACA
ARL3_3	TGAATGTATGGGACATTGGC
ARL5A_1	GTATAGTACGTGTTCCAGGA
ARL5A_2	TAATACCCGTTTCCTGATGT
ARL5A_3	TCCTACAATAGGAAGCAATG
ARL5C_1	ATTAGAGTAGTAAGTGTCCC
ARL5C_2	TTCCTCATGTGGGACCTAGG
ARL5C_3	GGAGGCGCTGCGCTCCACCT
ARL6_1	GCAGAAGTACTCACGTTGGA
ARL6_2	CTTCAGCTTGTTAATGATTG
ARL6_3	TTTACAGTGTTTGACATGTC
ARL6IP1_1	GGCTGACAAAGTCCTTCGAT
ARL6IP1_2	AAAACTCGACGCAGAGCTGT
ARL6IP1_3	ACCAGGCTCTTTCCCATCGA
ARL6IP4_1	CTGACCCTCGCCGACCACTA
ARL6IP4_2	AGTCGCAGTCGGTCCCGTAG
ARL6IP4_3	AACTGGATCGCGATGTCCTC
ARL6IP6_1	TGCCGTTGCGCTTATCCGGC
ARL6IP6_2	GTCCTGCCGGATAAGCGCAA
ARL6IP6_3	GAACTCTGCCCGCAAGTCGC
ARL8A_1	TGCGGATCAGGAGAAGATCG
ARL8A_2	GGAAATGGAGCTCACGCTGG
ARL8A_3	TATGGTGGATGCTGCGGATC
ARL8B_1	AGATGGAACTGACGCTCGTG
ARL8B_2	ATGTGGGAGCGGTACTGCCG
ARL8B_3	ATTATGCAGTTCATTTCGAG
ARMCX3_1	TACACGAGATCCCATTGTTA
ASNA1_1	ACTTCCCGACCATCGTGGAG
ASNS_1	TGCGATGAAGATCGCGCACA
ASNS_2	CGATGAAGATCGCGCACAGG
ASNS_3	AACCATCTGTATGCTGGACG
ATF3_1	CCAGCGCAGAGGACATCCGA
ATF4_1	ATCCATAGCCGGCCATTCCG
ATF4_2	GATGTCCCCCTTCGACCAGT
ATF4_3	CCCAAACCCGACTGGTCGAA
ATF4_4	CCCCTTCGACCAGTCGGGTT
ATF6_1	TGGGTACCTTTGGTGGGCGC
ATF6_2	AGCTGTCGCCATATAAGGAA
ATF6_3	GGCGCTGCTGGAAGTAATAA
ATF6_4	GAACACGAGTCTGTGGACCG
ATF6B_1	GCTGGACTCGGATAGCACCT
ATF6B_2	TTGTTCCAGCCCCTATGCCG
ATF6B_3	GAACTCCTGCCCGCCTGAAG
ATF6B_4	TACATCCACTTCAGGCGGGC
AXL_1	CAGGCCGTGCTGTCAGACGA
AXL_2	CGTCATGGTAGATCGGCATA
AXL_3	CCACGAGAAGGCGCGAGGTG
BASP1_1	GGAGAAGCCCAAGGACGCGG
BASP1_2	GCCGAGCCCGAGAAGAGCGA
BASP1_3	CTACAATGTGAACGACGAGA
BAZ1A_1	GCAAGCGTGAACGACGAGTA
BAZ1A_2	GCGGCCGGCCTTACTCGTAG
BAZ1A_3	GCCGGCCTTACTCGTAGTGG
BAZ1B_1	CCGTTGCTCTTCAGACATAG
BAZ1B_2	GTATTCCTCCTCTTGGTAGA
BAZ1B_3	AGTATGTCATGAGGATACGG
BAZ2A_1	GAGCATTTACCCATGCTGGA
BAZ2A_2	AAGGTTGTCGGTTGCCCCCA
BAZ2A_3	CACAACACTAATCTTCGAGC
BCAP31_1	TAAATCCCGGCTGGTGGAGT
BCL11A_1	TGTTTATCAACGTCATCTAG
BCL11A_2	AAAGGCATCCAATCCTGTGG
BCL11A_3	GTGCCAGATGAATTTCCCAC
BCL11B_1	GCGGTGGCGTACCTGGCAAG
BCL11B_2	GCCGTGGCAACCCTATGCAC
BCL11B_3	GCCGGTGCATAGGGTTGCCA
BCL7A_1	TCGTAGGGATGTATCGCCAA
BCL7A_2	CATCCCTACGAATCTACAAG
BCL7A_3	AACCCACCCGTGCCCAGCGA
BCL7B_1	CCATTTCCGCACTTTCTCGA
BCL7B_2	GCTCAGGGACTCGCTCTGCT
BCL7B_3	GGAATTGGCTGAGGCGTCAG
BCL7C_1	TGGCGACCATCGAGAAGGTC
BCL7C_2	GCACCCACTTGAAGATTCGA
BCL7C_3	GGTGATGGCGACCATCGAGA
BET1_1	TAGTTCCCATAGCTGCCAGG
BHLHA15_1	GCGAGGTCATCCCGCACGTG
BHLHA15_2	TGCCTTCCAGGCACTGCGCG
BHLHA15_3	AGGACAGCGCGTGCAAGCGG
BPTF_1	ATAGGTTCGTGTCGAACGTA
BPTF_2	TACGTTCGACACGAACCTAT
BPTF_3	ccgccgcgccgTCAACAAAG
BRD2_1	ATCAGTTTGCATGGCCATTC
BRD4_1	ACTAGCATGTCTACGGAGAG
BRD7_1	GGCGCAATAAAATCCGTCAC
BRD7_2	GTGACGGATTTTATTGCGCC
BRD7_3	GCAGATTGAGCGCGTTGTCC
BRD9_1	CCTTGCCACCCGGGAGAAAC
BRD9_2	CAGGATTAACCGGTTTCTCC
BRD9_3	CATCAGCTGCGTGCTCTACC
BSG_1	AGGTGGCAAGGTACTGCAGG
BSG_2	TTGGCCGCTCAAGAGCGTGA
BSG_3	CTGGCCTTCACGCTCTTGAG
CALM1_1	TTCTCCCTATTCGATAAAGA
CALM2_1	CTCACTATTTGACAAGGACG
CALR_1	TGGCGGACAGTGCGTAAAAT
CALR_2	GTGCGTAAAATCGGGCATCT
CALR_3	AGATGCCTGGACCAACCGCT
CANX_1	TAGTATAGGGAGTCTTGTCG
CBX4_1	ATGTACGACCTGCAGTACCA
CBX4_2	GTGACCGGTAATGGTATTGG
CBX4_3	CTTGGCACGGTTGTCAGCGG
CCND2_1	CCAACCGTACATGCGCAGGA
CDC42_1	AACTCTTTCTTTAGGGCAAG
CDC42_2	CAGTTGGTACATATTCCGAT
CDC42_3	ACAGTTGGTACATATTCCGA
CDC6_1	GCAGAAATGTCCGCCGGAGA
CDH17_1	CCATTCTCGATCGACCAAGA
CDH17_2	GACTCAGGCCTTGGACCGGG
CDH17_3	TCGATACTTAAGTTGTACTG
CDKN2C_1	GACGCCAACTCGTTCCCCCA
CEBPB_1	GTAGCCCAGGTAGGCGCGCA
CERS2_1	ATTGGGAGGTGCCCGCAGTC
CERS2_2	CCTGGTTTGCCAATTACGTC
CERS2_3	CCGGACGTAATTGGCAAACC
CHD3_1	GGACCCGCACTATGCGGAGA
CHD3_2	GGCAGCTGCCGACCCTTTGA
CHD3_3	GGAAGTTGACGGCTACGAGA
CHD4_1	GCTTGGGCGACGGGGTATTA
CHD4_2	CTTCGGATAAATCCTCGTCT
CHD4_3	TGTGGAGGTGCCGATCCGCA
CHRAC1_1	TGGTTGATGCTCGACACCTC
CHRAC1_2	CGAGGTGTCGAGCATCAACC
CHRAC1_3	GGTGTCGAGCATCAACCAGG
CHUK_1	GCATCCACACTACCTTCCGG
CHUK_2	AAGCAGTGCACTACGTATCT
CHUK_3	ATGCGGGAACGGCTTGGCAC
CHUK_4	GCACTACGTATCTGGGCTAA
CLEC12A_1	GAATCAATTGCAAAGGGCCA
CLEC12A_2	AACTCAATCAGTATGGAACA
CLEC12A_3	TAAAATCGAATCAATTGCAA
CLEC1B_1	AAAGTATCTACTGGCGGAGA
CLEC1B_2	ACAGCAAAAGTATCTACTGG
CLEC1B_3	GGAGCCATGCAGGATGAAGA
CLEC4A1_1	AGGGTTACTTTTGTGAATAG
CLEC4A1_2	TTTTACCTTCTACAGACGAG
CLEC4A1_3	ATGAAGACGAGTCTGAGATG
CLEC4A2_1	TATTACTTCTTACCTTCCAT
CLEC4A2_2	CACAAAAAGTGTTTCACCCA
CLEC4A2_3	GGCTTTCTTAGATCACGGAT
CLEC4A3_1	TAAGGAGAACTGCTTCCACA
CLEC4A3_2	CAGGAAATAGATTATGAGTG
CLEC4A3_3	AGATTATGAGTGAGGTAAAG
CLEC5A_1	TTTCCAAGGTGATTCGGAGA
CLEC5A_2	ACCATGCCTACAAGGAGCTA
CLEC5A_3	AGTGTTGACAATTGCCAGTG
CLEC7A_1	GCACTCAAGACATCCATAAA
CLEC7A_2	ATGATCCAATTAGGAAGGCA
CLEC7A_3	AGGCTCCATCTTCACCTTGG
CLTB_1	TGCCTCGAAGGTGACCGAAC
COPA_1	GCAAGCGGCACCTACCGTCA
COPB1_1	TTTAAGCTGATTTCCGAAGG
COPB2_1	GAGCACGCTGAATTACGGAA
COPE_1	CTGCATCCGGGTTCTGGTCG
COPS2_1	TTGTTTTCCTAGACTGATGA
COPS2_2	CACCCATGATTAGTGGGTGA
COPS2_3	CATCCCTCACCCACTAATCA
COPZ1_1	TCTGGCTCAGGGAATCGAAG
COPZ2_1	TCTTAGATAATGACGGGCGA
CPM_1	TTGGAAAACGTCATCGTCCG
CPM_2	GGACGGCTTCGAATCCATCG
CPM_3	CCTTGTACGCCATTATCAAA
CREB3_1	GAGAACATCCCGCGATACTG
CREB3_2	GTCTAGGCTGATACTGACCG
CREB3_3	AAGTTCTGAAACGAGTGCGG
CREB3L2_1	AAGAACTGATCCACTTCGTG
CREB3L2_2	GGGATAGCCCTCGGCAACCA
CREB3L2_3	TAAGCTGGAGCCGCACGAAG
CREG1_1	ATTGAGATGATGTCCGCGAA
CREG1_2	CTGAGACGTGAGTCACGAAG
CREG1_3	TCCACAATAAAGGAGGTGCG
Creld2_1	CCAGAGATGCCGGACGCTGG
CSF2RB_1	AGCCCATCTCTAACTACGAT
CSF2RB_2	TCTCTAACTACGATGGGATC
CSF2RB_3	CCTAGATCGAGCCCATAGCA
CXXC1_1	AAACGATCAGCTCGGATGTG
CXXC1_2	GATGTGACAACTGCAACGAG
CXXC1_3	GGCGTATTCGTGAAGATGAG
CXXC5_1	CGCTCTTGTTCCGACGCTCA
CXXC5_2	GTGGCGGCGGAAGCATGATG
CXXC5_3	CTCTTGTTCCGACGCTCAGG
DAD1_1	CAACTTCAGCCGCTGCGGAG
DAD1_2	CCCCGGTCAGCAGTATATAA
DAD1_3	CCTTTATATACTGCTGACCG
DCP2_1	GACTGGCTGTCTCGAAGATT
DCP2_2	AAACCCATTGTCACTGTCCG
DCP2_3	TCCATAGACCACTAAGGGAC
DDIT3_1	GTCAGCCAAGCTAGGGACGC
DDIT3_2	AGATTCCAGTCAGAGTTCTA
DDIT3_3	CTCCTCTGTCAGCCAAGCTA
DDOST_1	GAACTCCCCGTACTTAATGA
DDOST_2	CACCGGCCCTTACCTTCACG
DDOST_3	CTTGTCCCTCATTAAGTACG
DDX11_1	CAAAGCGGCTTCCGTAATAG
DDX11_2	GCCCGGGCCTGCCCCTATTA
DDX11_3	CTACTTGGAGGGCCGGATCC
DERL1_1	CTACTACCTGGAAGCGATAG
DERL3_1	CACCGGGTGACACGCGCCTA
DIRAS2_1	TGTGGAAGACACCTACCGGC
DIRAS2_2	CTTTCACAAACCTCAAAACG
DIRAS2_3	ACAGCTGATCACCTGCCGGT
DIS3_1	GCACATTGGTGTCCGGCAGA
DIS3_2	GTGTCCGGCAGAAGGTAGTG
DNAJB11_1	GGTCATCAGGGTTCCGGTCA
DNAJB11_2	TACGATACTTACGGTGAAGA
DNAJB11_3	GAACCCCTCGTCAGCAGGAC
DNAJB9_1	GTCATACTCTTTCCGACTAT
DNAJB9_2	GATATCATAGTAGCTTTTGG
DNAJB9_3	GCCTCTTTGTCCTTTGCCAT
DNAJC1_1	CATTTTACCTGGATTAGATG
DNAJC3_1	CACCGAGTGTAATCGGTCAA
DNAJC3_2	CGTCAAAGGCGTCGAGCGCT
DNAJC3_3	AGTATGCGATATAGTTATCG
DOLK_1	CTTCGAGCGCTTCGGCATTG
DOLPP1_1	AGACGAGAAAGGCCGCGGTG
DPAGT1_1	CTTTGGCAATACAACCATCG
DPF1_1	CACCGCCATCTTGTACTCGC
DPF1_2	CTTACCCCGCCCGCTGTTGG
DPF1_3	CACAGACGTACGGCTTGTCT
DPM1_1	ATGGAATCAAACACGCCACG
DPM1_2	AGAACCTGCCGCTCATCGTG
DPM1_3	TCATGGAATCAAACACGCCA
DPM3_1	GCCAGCGGAGACCAACAGGT
DPM3_2	AGGACCTCTCGGCAGGGGAA
DPM3_3	AGCCCAGTGCTCCCATGGTC
EDEM1_1	TGTCACTTACCCGAGGATAG
EDEM1_2	TTATCGTAGCTTCGAAGACC
EDEM1_3	AACTTGCGGAGCAACGATAC
EDEM2_1	GGCCCCTTTACCTAGGAACA
EDEM3_1	AGGGGCCGCGCCCATGAGTA
EGR1_1	TGTTCGCTCGGCTCCCCTTG
EGR2_1	TAAGGAGGAGGAGGTGGTGG
EIF2A_1	GCCTGAGGTCCGGCAAAGTT
EIF2A_2	ATAACACTGTCCTGGCAACG
EIF2A_3	TATAATCAATGTCGCTAACA
EIF2A_4	CTGATACAGTCGAACAAATG
EIF2AK3_1	GCGTGACTCCGGTTCGCCAG
EIF2AK3_2	CGAACCGGAGTCACGCGCGA
EIF2AK3_3	CCGATGACGACGTGGAACTG
EIF2AK3_4	CAGTTTGCTTGCTCCCGCGT
ELK4_1	CCTTTACGTAGTAGTATCGC
ELK4_2	AGGAGGTGGCTCGTCTTTGG
ELK4_3	AGAATGAGCACATGATCTGC
ENPP1_1	TACAACGCAAGTTGCCACTG
ENPP1_2	CCATCAGCATGCCGACCAGG
ENPP1_3	TCAGGTAAGGCCGGAAATGC
ENPP6_1	CATGAGCGCATCGATGTAGA
ENPP6_2	AGATGATCGGCAACTACATG
ENPP6_3	CAACAAGTCATTTGACATCG
ENTPD1_1	TTTGGCGCTTTGGATCTCGG
ENTPD1_2	GCCGAGATCCAAAGCGCCAA
ENTPD1_3	GCAATTCCGTCTCTATGGCG
ERLEC1_1	TCCAACTGTCTTAGTGTGAG
ERN1_1	CTCCACATCCTGAGATACGG
ERN1_2	TATGTTATCGACCTCCTGAC
ERN1_3	CCTGGGTAAGGTCTCCGTGT
ERN1_4	TGGCATTCCAGCGGAGCTCC
ERN2_1	CATACAGGCTGCCGTCAGCT
ERN2_2	GCAACGTCACAAGCTGCAGC
ERN2_3	CAGATACCCCTCAGGCAGCG
ERN2_4	ACACCATCAGAGCTGCGACA
ERO1LB_1	GACAGTCTTTTATTGAGCAG
EVC2_1	GCGAGGGGTCGATGTCTGCA
EVC2_2	CCATGGAGACCCGGGTGCAA
EVC2_3	GCGACACAGTCAGGACCCGG
EVI2A_1	CACTCCTGCCGTGGGTCACA
EVI2A_2	GGCGCTCACCTTGTGACCCA
EVI2A_3	TCAGGGGGAAACGTTTAAAA
EXOC6B_1	GAGCCTACCATATTAGACGG
FAM46C_1	AGTTTGTCGACTCCATCCGG
FANCL_1	CGTGCTGTTGCACTCCGGGG
FANCL_2	GAAGGTGTTCTGGGATGTTA
FANCL_3	ATGAAATTGATGAGAAGACC
FAS_2	TGCTCAGAAGGATTATATCA
FBXW7_1	ACCCAAAGACCTGCTGCAAG
FBXW7_2	CACCCACAGGCCTTCAAGAG
FBXW7_3	ATTGATACAAACTGGAGACG
FCGRT_1	GCCGCCGTCTATGCGCCTGA
FCGRT_2	GCCTTCAGGCGCATAGACGG
FCGRT_3	CGGGCCTTCAGGCGCATAGA
FGD2_1	AGCCTGTGCAAAGAATCCCG
FGD2_2	GGTGCGGACTCGCATCGATG
FGD2_3	TTTCCGCCGCAGCGACCCAA
FGD6_1	TGGCTCGCCTTTACTGGACT
FGD6_2	TAAAGGCGAGCCAGACCCCC
FGD6_3	AGGCGAGCCAGACCCCCTGG
FKBP14_1	CATCTGCCATCGCAAGACCA
FKBP14_2	TACTTACGTGGAATGAAACA
FKBP14_3	CCCCTCCCTTGGTCTTGCGA
FLI1_1	CACAGGAGCACGTTCGACAG
FOS_1	GGGTTTCAACGCCGACTACG
FOSB_1	TGCGGTGACCGTTGGCACGA
FUS_1	TTCTCCAGCGGAAGTGACCG
FUS_2	TCTGTTTTCTTGTAGCTACG
FUS_3	TCCAGCGGAAGTGACCGCGG
FUT8_1	AATTGGCGCTATGCTACTGG
G2E3_1	GTGATAACTTCGTTTACACG
G2E3_2	ACGCAAAATTGTCAGTGAAC
G2E3_3	TGGTGCTTCAATTGGATGTG
GALNT13_1	TTCAACTAGGACCCCTACTA
GALNT6_1	GTTCGGCAGCGGGAGCGGAA
GANAB_1	TCGCTGGAACTACCGGGATG
GATAD2A_1	TGGGTACCCCGCACGAGTGG
GATAD2A_2	TTCTGGGTACCCCGCACGAG
GATAD2A_3	CCTTGAACCTGACCTAACGG
GATAD2B_1	ACGATTGGAAGAAGCTCGCC
GATAD2B_2	TCCCCGATCCAGCTCCCGGA
GATAD2B_3	TAAGCTTCCCTCCCGACCCG
GBF1_1	TCAAGATCGTAGCTGCCAGG
GFPT1_1	CTGCAGTTCGTTTAATTCGG
GFPT1_2	CACCGGAATCAACCGCCGAC
GFPT1_3	TTCTCCATGTGTCGCCCAAC
GLIPR1_1	TTTGCCAGATATAACAAACG
GLIPR1_2	AAGTCCTCGTTTGTTATATC
GLIPR1_3	GTGCTTAATTTCTTCATACC
GOSR1_1	ACTTTACGGCAATACGGGAA
GOSR2_1	CATACTTTAGCTGGTCGACA
GOSR2_2	CAGAGTCTGGCTTACGTTAG
GOSR2_3	GCTGGACATCATACTTTAGC
GPAA1_1	TTTTCTGCGCTACGGAGTGG
GPM6A_1	CCGGAACACCACTCTAGTGG
GPM6A_2	ATACATGTACACGGGCAGTG
GPM6A_3	TAGAGTGGTGTTCCGGCAGA
GPR137B_1	GTAGAAGACGGTGTAGACCG
GPR137B_2	CTCCAAGTAGATGTTGGCCA
GPR137B_3	TGCTGCGCTACCGTCACAAG
GPR155_1	AGCCGGGTTATCGACATCGA
GPR155_2	CATCGAAGGTGGATCGCCGG
GPR155_3	CGAGAGCGTTCAGCTCCCGG
GPR18_1	GGCATATTTTGGCTGTACGA
GPR18_2	TGCATAGTAAAACATCCGAA
GPR18_3	GCAGACTGAGTATAAATACG
GPR55_1	TCTTCCTGGGCGACCGGAGA
GPR55_2	GCAGGACCATCTTGAATGGG
GPR55_3	GAGTGCAGAAGGACGGCAAG
GRAP_1	AAAGTGCTTCGAGAGGCCTC
GRAP_2	GTGGTGACTACTCACGGGTG
GRAP_3	GCACTTCAAAGTGCTTCGAG
GSK3A_1	tccTGGCTCCGCGAACGAGC
GSK3A_2	TGCAAAGCAGCTGGTTCGGG
GSK3A_3	TCGTTCGCGGAGCCAggagg
HBP1_1	CTAATTCAACTTCAGGCACG
HBP1_2	AGCCGCCAGCTGTGATAATG
HBP1_3	GCATATGCTTTCAGGGCTAT
HDAC1_1	CCCCTTTGATTAGGACATTG
HDAC1_2	CTTACCGACAGAGCCTCCCG
HDAC1_3	CTGATCCTAGGTACCACCAG
HDAC2_1	GGAGATGTACCAGCCTAGCG
HDAC2_2	GATGTACCAGCCTAGCGCGG
HDAC2_3	CACCGCACTGCAGCACCGCT
HDAC7_1	TCTGAGCGGGTCCGGTTAAG
HDAC7_2	CATTCAACTTTAGGCCCTCG
HDAC7_3	AGGGGAGCTGCACCCTGACG
HEPACAM2_1	CACTGACGGGGTTTGACACG
HEPACAM2_2	CACCGCCGCTGCAGTTATGA
HEPACAM2_3	GTCAAACCCCGTCAGTGAGA
HERPUD1_1	AAGTCGCGGTGGCGCTGATT
HERPUD1_2	CACCGCAATCAGCGCCGACT
HERPUD1_3	CTTTTACAATCAGCGTCCAG
HID1_1	CCTGTCCCGAATTCATCGTG
HID1_2	CACCGTGGACGGCACCACCA
HID1_3	ATGGGCACGCGCACTGAGTA
HSBP1_1	TGTCAGACCAGATCATCGGA
HSBP1_2	GAGGCTGCCGCTTACCACCA
HSBP1_3	CACCAAGGTGATGTCCTGCA
Hsp90b1_1	GATGATGAAGTCGACGTGGA
HSPA13_1	ATCACTTTTGGCGTAGGCAA
HSPA5_1	CCACATACGACGGCGTGATG
HSPA5_2	CCGCATCACGCCGTCGTATG
HSPA5_3	CATCGAAGACCGTGTTCTCG
HSPA5_4	TGTGTTCAAGAACGGCCGCG
HYOU1_1	CAGGACGGTTTTAAGCCGGT
HYOU1_2	TCAGCTACGGTGTCTTCCGC
HYOU1_3	TGGAATTGATATCTTTCCGG
IFT22_1	GAACTGTTGCTGGACAAAGC
IFT22_2	TCAATTTCCTTTAAGTGGCT
IFT22_3	GCATGCAGTGACTGTCTTGG
IGSF6_1	AAGCGCTAAACACGTTGGAA
IGSF6_2	GCGCTAAACACGTTGGAAAG
IGSF6_3	AAGAGCTTGTGGTTTCGCTG
IKBKB_1	GGATCCGTGCCCCTTTGCCG
IKBKB_2	TCACACATACCCCGTGACGG
IKBKB_3	TTATGTGGCACCCTCGGCAA
IKBKB_4	GAAGCCAGTGATGCACTCGA
IKBKG_1	CCCTGTCCCTAGACGCTATC
IKBKG_2	GATTCGAGCAGTTAGTGAGC
IKBKG_3	GCATACGCAGCTGGTCCACC
IKBKG_4	CAAGGATCGGCAAGCTTTAG
IL13RA1_1	TCTGCACGATAATATGGACG
IL13RA1_2	TCCAGAAACTCATCGTAAAG
IL13RA1_3	TTCCTTTAAATTGACTAAAG
IMPDH1_1	GACTCCGAGGGTCGAGCTGG
INO80_1	AGAACGCCGTTCAGTGAATA
INO80_2	CACCGTCCTGCCCGGATAGA
INO80_3	AGCAGCTTAATGCCCGCCGC
INO80B_1	ACCTATGGAAGGCGTACCTC
INO80B_2	CCCCACTTCGGGACCTGCCA
INO80B_3	CCCCTGGCAGGTCCCGAAGT
INO80C_1	TGCCAGCTACAGCGCCGCCA
INO80C_2	AACAGATCCTCGCTGCTGAA
INO80C_3	GGCGGCTCAAATTCCCATCG
INO80D_1	CTTCGCCATATCAAGTCGCA
INO80D_2	GTGCACCCAAAAGCGTCAGC
INO80D_3	AGACCCCTTTGCTTTCAACG
INO80E_1	GGTCCGTTCATGACCCGCCA
INO80E_2	GTGATTACGCTCCCCGCGCG
INO80E_3	TGGTCCGTTCATGACCCGCC
IRAK1_1	GGTCAGCTACGCGCGCGTTG
IRAK2_1	CACTGAGCGTGTCGATATTG
IRF1_1	CCATGCCAATCACTCGAATG
IRF2_1	AACGGATGCGAATGCGCCCG
IRF2BP2_1	GAACGGCGTGTGCACGCCGA
IRF2BP2_2	CGTGGAGTTCGTCATCGAGA
IRF2BP2_3	CCTCGTAGTTGACGCAGCCG
IRF3_1	GCATGGAAACCCCGAAACCG
IRF4_1	CCGCATCCCGTGGAAACACG
IRF4_2	TCGACAGCGGCAAGTACCCC
IRF4_3	AGAGCGTCTTCCGCATCCCG
ISG20_1	GCACGACTTCAATGCCCTGA
ISG20_2	TGTCATACAGGACTGCGCCA
ISG20_3	TGAAGTCGTGCTTCAGGTCA
ITSN1_1	GCCTGAGGAGCCGTCGTCAG
ITSN1_2	GGTGTCGACTGGCAACCCAG
ITSN1_3	GTCCACTCATAGTTTTGTCG
ITSN2_1	GAAGCGACGCCAAGTGTTGA
ITSN2_2	GAGACAACGCCGTTTAGAAT
ITSN2_3	ATGGGAAAGACTCCGTCGGC
JUN_1	CTTCTCACGTCGCCCGACGT
JUN_2	CGACGTCGGGCGACGTGAGA
JUN_3	GGTCCGAGTTCTTGGCGCGG
JUN_4	TGTCACCTCCGCGGCACAGC
JUNB_1	TCACGACGACTCTTACGCAG
Jund_1	CCTTCTGCGCTGCGCCCCGA
KDELR3_1	TGAAAATGACACATTCCGGC
KDELR3_2	GAACTACAGTTACACGCCGA
KDELR3_3	TCTTGCTCCTGGTGAAGATC
KHSRP_1	ATCGTGTCTCGGGGCCGTGG
KHSRP_2	AATGAATACGGATCTCGAGT
KHSRP_3	TACGGATCTCGAGTTGGTGG
KLF2_1	GCCGCGAAATGAACCCGAGG
KLF4_1	CGCGACACTCACGTTAGTCG
KLF6_1	ACTACAGATTGTGCACGAAA
KRAS_1	AGCAGCGTTACCTCTATCGT
KRAS_2	AATCACACTTATTCCCTACC
KRAS_3	TTGGATATTCTCGACACAGC
LCORL_1	CTTGCGTTCGAGTCACAGTG
LCORL_2	CATTAATTCCTGAGCAACTA
LCORL_3	ATTGAGTACATCTCAAAAAG
LMAN1_1	CACCGATTGGAGCGACGGCA
LMAN2_1	CCGGACGAGCGCAGCAAAGA
LMNA_1	GCGAGCTCCATGACCTGCGG
LMNA_2	CCCGTGAGCGCGATACCAGC
LMNA_3	GCCGGCTGGTATCGCGCTCA
LRP1_1	AGCGTCTACCGCTTGGAACG
LRP1_2	AGGCGTCCGCCCAGTAGACG
LRP1_3	TGCCAGCCTGCCACGAATCG
LRRN3_1	CCTATTAACAGAATACGGAG
LRRN3_2	CTCCATTGACAGTCTCGCTG
LRRN3_3	ATGGATCTCGGGGTAAACCA
LY6C1_1	CTGCAGTGCTACGAGTGCTA
LY6C1_2	TGCAGAATCCATCAGAGGCG
LY6C1_3	TCAAAACATAGAATTGATTG
LY6C2_1	GTTACCTGCCGCGCCTCTGA
LY6C2_2	CTGCAGTGCTACGAGTGCTA
LY6C2_3	TGCAGAATCCATCAGAGGCG
LY6D_1	GCCCTGCTGGCTGTAGTCGG
LY6D_2	CTCTGAATGGGAACCTGGTG
LY6D_3	TGCAGAAGTAGAAGTTGGAC
LY6K_1	AGTGCTAGGCGGGCTGACTA
LY6K_2	GATGGTGGATTAGTGCTAGG
LY6K_3	TAAGCCCAGAACTACGAGCA
MAFF_1	TGTCGGCGGAGGAGGTGACG
MAGT1_1	TGAACATGGCCTCGCCAAGG
MAGT1_2	TCACGCTTCTCTCTTGGCGG
MAGT1_3	TGTGTGTGCGATCGCAGCGG
MAN1B1_1	AGCACCATTCGCATCTTAGG
MAN1C1_1	GAATTACCGCCGTTATGCGA
MAP2K1_1	CGGTACTCACTCGGCCGAGC
MAP2K1_2	TGCAACTCCCCGTACATCGT
MAP2K1_3	TTTAGTTCATACCGACATGT
MAP2K1_4	ACATTCTAGTGAACTCACGT
MAP2K2_1	AAGGCCCGGCATAGGCCGTC
MAP2K2_2	ATGATCTGGTTGCGCACGGC
MAP2K2_3	ATCAACCCTACCATCGCCGA
MAP2K2_4	GCGCGTCCCTACAAACGAGT
MAP2K3_1	TGGCTCTCCTATAGCGCATC
MAP2K3_2	CATTCAGATCGTGCGGGCCC
MAP2K3_3	CCTGCCCCATTCAGATCGTG
MAP2K3_4	CAGACACAGCGATCTCCCCC
MAP2K4_1	TTTGTAAAACTTATCGAACG
MAP2K4_2	TTGTTTTACAGGGCGACTGT
MAP2K4_3	TGGATTTGGATGTAGTAATG
MAP2K4_4	CCATAGAACTGAACAATGTA
MAP2K6_1	AAGATGCGTCACGTGCCCAG
MAP2K6_2	GCTGGGACGAGGTGCGTACG
MAP2K6_3	GAGCTGGGACGAGGTGCGTA
MAP2K6_4	GTGCTTCCCTTCAGCGGATA
MAP2K7_1	GTACCTGGCCCCCGATAGTC
MAP2K7_2	GACAGACGTCTTTATTGCCA
MAP2K7_3	CAAAGCACTGAACGATGTAA
MAP2K7_4	TCTGGCCCCGCTCATCTAGC
MAP3K1_1	CAGGGCCCCACTAACGTCGT
MAP3K1_2	GTCTTTCCCACGACGTTAGT
MAP3K1_3	CTTCGCTGTGATCCGGCCAC
MAP3K1_4	TGCCCGCCTGGAAGCACGAG
MAP3K14_1	GTCGAGGCAGTACCGGTCGC
MAP3K14_2	CAGAGCGCATTTTCATCGCG
MAP3K14_3	AATGGCCCGTGTGTGCCGGA
MAP3K14_4	CATTCTGTGGACCTCGCCGA
MAP3K3_1	ATCCAGACAACCGGGTTCGT
MAP3K3_2	TCCAGATGAGCCGACGAACC
MAP3K3_3	GGTTCGTCGGCTCATCTGGA
MAP3K3_4	ACCGGGTTCGTCGGCTCATC
MAP3K4_1	ACTCGTGGATCACGTTCAGC
MAP3K4_2	AGAACTTTAAGCGATCTGCG
MAP3K4_3	CTATGAACGGTACGCCGCCA
MAP3K4_4	ACCGATCGAACGAACTGATC
MAP3K5_1	GCTGAACGAAACGGTCCACG
MAP3K5_2	AATTGGCGAGGATCCGGCAA
MAP3K5_3	TTTCCTGATATCGCTGAGTA
MAP3K5_4	AAACTTCACGTGGTGGTGCG
MAP3K7_1	CACCGGGGCATCTCATCGAA
MAP3K7_2	GATGATCGAAGCGCCGTCGC
MAP3K7_3	CGGAAACCCTTCGATGAGAT
MAP3K7_4	AAACCCTTCGATGAGATCGG
MAPK1_1	GCGGGCAGGTGTTCGACGTA
MAPK1_2	AACCTCTCGTACATCGGAGA
MAPK1_3	TTCTCCGATGTACGAGAGGT
MAPK1_4	TACACCAACCTCTCGTACAT
MAPK11_1	TCCAATCGCTGATCCACGCG
MAPK11_2	TCCTCGCGTGGATCAGCGAT
MAPK11_3	CAGCAATGTAGCGGTGAACG
MAPK11_4	CTGCAGTATATCCACTCGGC
MAPK14_1	GAGAAACTGAACGTGGTCGT
MAPK14_2	TGGATGTGTTCACACCCGCA
MAPK14_3	TGATGAGATGACAGGCTACG
MAPK14_4	TCATCTACCAGATCCTCCGA
MAPK3_1	TAGCGTGGGCCCACATCGAA
MAPK3_2	TACATCGGCGAGGGCGCGTA
MAPK3_3	ACCTCTGACCTTAAGGTCGC
MAPK3_4	CCACTCTGGTCTTGCGCACG
MAPK8_1	TCGGTAGGCGCGCTTAGCAT
MAPK8_2	ACCAGAGGTCATTCTCGGCA
MAPK8_3	TTTGCTTTGCCACAGATAAT
MAPK8_4	TCGCTACTACAGAGCACCAG
MAPK9_1	CAACTGAAACCGATCGGCTC
MAPK9_2	TACCAGCAACTGAAACCGAT
MAPK9_3	TGTGGTAACTCGATACTATC
MAPK9_4	TGGTACAGGCTGTTCGCGCC
MBD1_1	CTGACAGCGAGTCGGCTGTG
MBD1_2	CTCTGACAGCGAGTCGGCTG
MBD1_3	TCACCTTCTCCATAATCCGC
MBD2_1	CTTTCCCGTCGGGGAGCTCG
MBD2_2	CCGAGCTCCCCGACGGGAAA
MBD2_3	AAGGGACAGGATCCCGCCGG
MBD3_1	CTTTCCGGTGCGGAAGTCGA
MBD3_2	CACCGTGAACGCTGCCTGTA
MBD3_3	CTGCGGAACTTCTTCCCGCT
MBNL2_1	GTAATCCATACAAACGGTTA
MBNL2_2	GGGAACAATGACCGGTGTAG
MBNL2_3	AGCCGCATTTGTCCCTATGG
MBTPS1_1	GGGGTCAACATGTTCGAGCA
MBTPS1_2	AGTGTCTGGGCGACCTGGCG
MBTPS1_3	CACCGAGTCGGGCCATGCTA
MBTPS1_4	GTGTCACCCGCTTGATGTTG
MBTPS2_1	TGCCGTCTACCTGGCCGACT
MBTPS2_2	CACCAAGTCGGCCAGGTAGA
MBTPS2_3	GTTGGGGACGGCGGAAAGCA
MBTPS2_4	CCTCACCTTCAACACCAAGT
MCL1_1	CACCGACGTCGTCGGCCGAA
MCRS1_1	TACCTGTCTGATCCTCGAGT
MCRS1_2	CCTTCCACAGGTTCATCAAA
MCRS1_3	GAACTTCCCGAAGGGTGAAG
MEF2A_1	TCACAACATACTTGCACTGC
MEF2A_2	GGAATGACAACTCGTAGATC
MEF2A_3	CACCGCAGCTCCATTTGGTG
MEF2C_1	GAGTTTGTCCGGCTCTCGTG
MGAT1_1	CACCCGTGAGGTCATCCACC
MGAT2_1	ACAACCTAACGCTGCGGTAC
MGAT3_1	AGAAGCTGGATACGAGGTTA
MGAT4B_1	CTGCAGCCCGCAGTGCGAGT
MORF4L2_1	CTTCCGCACAGAACCGGAAG
MS4A4C_1	GGCTGCAACTGCAAGCATAA
MS4A4C_2	CATAATGGGTGTAGTCAGTG
MS4A4C_3	TGCAGTTGCAGCCAACACAG
MTA1_1	GCTTGTCCGCCAGCGCGATG
MTA1_2	TCAATCCTGCGGATCAGGTA
MTA1_3	CGGCCGCGATCAGTCAAAAC
MTA2_1	TATGTCAACCCTAGTACCAC
MTA2_2	TACTAGAAATATCCCTTCGC
MTA2_3	TGCTGAATATACCGGTCTG
MTA3_1	TCAATCTGTCGATCCGTAAG
MTA3_2	TCCGTCAAGTCGGCCTCAAC
MTA3_3	GGAGTCGGAGACGCCAGTTG
Myb_1	AAGAAGCTGGTGGAACAGAA
MYC_1	GGGGTCAATGCACTCGGACG
MYC_2	GCTGTACGGAGTCGTAGTCG
MYC_3	GGACGTAGCGACCGCAACAT
MYDGF_1	CCATTTGACGTGAGGCCCGG
MYDGF_2	AACGAATGCACGACCCCTCC
MYDGF_3	GGCGGCCGCAGCGCTGAAAT
Mzb1_1	GCAACGTCTGGCGAAAGCAG
NACC2_1	GGCCTGGCCTTTGACCACGA
NACC2_2	CCACCAGGTCTCGACGGATG
NACC2_3	GGTGGCAGCGGTACCCAATC
NAPA_1	TAGAGGCTCATCCAAAATAG
NCOA2_1	TACCTTCAACTGTCGCATGC
NCOA2_2	CTACAGCATCCTGCATGTCG
NCOA2_3	TGCACCCTGTAGGCCCTCGA
NFKB1_1	GGAGTCACGAAATCCAACGC
NFKB1_2	TTCTCGGACAGCTTCGGTGG
NFKB1_3	TGCAAAGGTTATCGTTCAGT
NFKB1_4	CCGAAGCTGTCCGAGAAGTT
NFKB2_1	TTCGGGGGCGGATCCCACAT
NFKB2_2	GCCTACAACCCCTACCAATC
NFKB2_3	ATGTGGGATCCGCCCCCGAA
NFKB2_4	CACCGGGGCTGGATTGGTAG
NFKBIA_1	GTGGACGATCGCCACGACAG
NFKBIA_2	GGACGAGGAGTACGAGCAAA
NFKBIA_3	GGCAGACCTACCATTGTAGT
NFKBIA_4	CTGCGTCAAGACTGCTACAC
NFRKB_1	TCTGCTCGGAAGGACCGCTA
NFRKB_2	CACCGCTGTTCTGACACGGG
NFRKB_3	GGATCTACCTGCATCGTGAC
NFXL1_1	GTGCAATTGTGGTAATGCAA
NFXL1_2	GGTACAAGCCACGGATCTAA
NFXL1_3	GCTTGGCACTGCACCTGCGA
NGLY1_1	AAGATCCTGCTGGGTTAATA
NPLOC4_1	TGGAAACATCGACCTCGGTA
NR4A1_1	TCCCCGAGCCAGACTTATGA
NR4A1_2	TCCGGTGTACCCGTCCATGA
NR4A1_3	AGTGTCACGGTTCGGAGAGG
NRAS_1	CTGGGCCTCACCTCTATGGT
NRAS_2	GGATTCTTACCGAAAGCAAG
NRAS_3	AGTACATGAGGACAGGCGAA
OS9_1	TACTGACCATTCGCACGTCA
OST4_1	AAGCGACACGCCCAGCATGT
OST4_2	GCCCAGCATGTTGGCGAAGA
OST4_3	TTACTGCCACGTAGTGATAG
OSTC_1	GCACATGCCGTCGGCTATGA
OSTC_2	CCGAGTTACCTCCGGTAATG
OSTC_3	GGCTCAATGACCGATGAACA
P4HB_1	GGTGGACTCAAGCGAAGTGA
PARK2_1	TTCCAGGGCAGTCTGGAGAC
PBRM1_1	TTTTAGAACTCGCTTATAGA
PBRM1_2	TTAATTTGCTGATAATAATC
PBRM1_3	TGTCTATGTTGAACCTGCGG
PDCD5_1	GCCTGAAAAAACTAAAGCAG
PDIA6_1	TCGTCAAGGATCGCCTTGGT
PDIA6_2	TGGTTGAGTTTTATGCTCCG
PDIA6_3	CACACTCACCCCGTATCGGC
PGAP1_1	TAACTTACCACACGATGGAG
PGAP1_2	AACGATCTAATGGCATCACA
PGAP1_3	ACAACAATATGCGACAAGGA
PHF10_1	TGGATATTTCCGCTTGAAGG
PHF10_2	GCGACGAGATTTATCTCACA
PHF10_3	GTCCAGGGGCGGCTCATACA
PHF19_1	GAGTCCCAATCGAGTTCCTC
PHF19_2	CCAGCCGGAGGAACTCGATT
PHF19_3	AAAGGTGGCGCTTTGAAGAA
Phf6_1	TCCGAGAGAAACCTTCGCAA
Phf6_2	ATCCGAGAGAAACCTTCGCA
Phf6_3	TACATGTAAATCCCTTGCGA
PIGB_1	GTTAAGTATTCGCAGAGCGA
PIGF_1	TGAGAAGTTGTCCACGAAGA
PIGG_1	TCTACCAGATACGTTGTGTA
PIGK_1	AAAGAAGACGCTTTGAGCGA
PIGM_1	CCGCGCGCTTCGTCACGGAA
PIGT_1	AATCCCAACGCGTGCGGAAC
PIGZ_1	AACCTTCTCCAACACCATCG
PIK3CD_1	AATCCTGCGGGTACAGTGCG
PIK3R1_1	GTACCATTCAGCATCCTGCA
PIM1_1	CCGGCAAGTTGTCGGCGACG
PIM2_1	CCTGACGTCTATCCGTGACG
PLAG1_1	ACGCTTACGTTTCCCTGAAG
PLAG1_2	CCTTCAGGGAAACGTAAGCG
PLAG1_3	GCCTTGTCACACAGTTGGCA
PLEKHG2_1	GTCCCCGACGGGTCCAACGT
PLEKHG2_2	CCTCCCACGTTGGACCCGTC
PLEKHG2_3	CAGCGTAAGCGAGACTCCGC
PLXNC1_1	ACCGGCTGGACCTTCGACCG
PLXNC1_2	GACGGCGTGTTCGTGGCGAG
PLXNC1_3	CTACTGCTGCCCTACCGCGA
POLE3_1	AAACGAAGACACTGGCGGCG
POLE3_2	CACCGTTGGAGATGTTGATC
POLE3_3	TGCCCAACGCCGTCATCACC
Pomp_1	AGGTCTTGGGTCGGAGCTGA
POMT2_1	CTTCTTATGACCCCTTGACG
POU2AF1_1	CACCGTAGCTCCTCGGTCGG
POU2AF1_2	ATACCAGGGTGTTCGAGTCA
POU2AF1_3	AGCGTGGCCATACCAGCGTT
POU6F1_1	GGTAGTGAACTCAGCTAGCG
PPP2R5B_1	CTGCAGGTTCATCTACGAGC
PPP2R5B_2	GCCGTACACCCGATGCAAGA
PPP2R5B_3	GAATGTGTGGGTTGCACCCG
PRDM1_1	TCCCCTTTAGGTTATTGGCG
PRDM1_2	AGAAGTACCCCCGTCAGCGC
PRDM1_3	GGTTATTGGCGTGGTAAGTA
Prdx1_1	GCTACAGCTGTTATGCCAGA
PRDX2_1	TCCGATTTGCGCGTTGCCGG
PRDX3_1	CTGAGTCTCGACGACTTTAA
PRDX4_1	ttgcGGACCGAATCTCTGCA
PREB_1	CGAAGCGCGTACAACGGGAA
PRKCD_1	AATGGCTCCACGACGGTTCA
PRKD2_1	GACTGTACCACGCGCATCAG
PSIP1_1	TACAAATCACTTACTCGAGC
PSIP1_2	ATGACTCGCGATTTCAAACC
PSIP1_3	CTTTCATCTTGGCGAAGATG
PSMA1_1	ATCAAAAACGCACGCAGTGC
PSMA2_1	CTCATTTGTGGGTGGAATGA
PSMA3_1	ATTTCATACCTGCAGCCAAA
PSMA4_1	ACGTTCTGACTAACGAGCTA
PSMA5_1	ATTGCAGGTTGTGCCATGAG
PSMA7_1	ATTAGGGCCGAGATACCAAA
PSMB1_1	GCGAAAACCGCAGCTGCACA
PSMB11_1	TCGTCACGGTGTCATCGCTG
PSMB2_1	GCTGGCTATGACGAGCATGA
PSMB4_1	GTACTCGGGGTGAAGTTCGA
PSMB5_1	GAGCACCTTGAAGGCCAGGG
PSMB6_1	GAAGATGTGATCGTGGATAG
PSMB7_1	GGAAGCGGATTTCGCAAAAA
PSMB8_1	TGCCCTGGATGCGGGAAGCG
PSMB9_1	CATGGCAGTGGAGTTTGACG
PXDC1_1	CACCGTCTTCGAAATCCGAG
PXDC1_2	CTAGGACTGCTCGCCATCAA
PXDC1_3	CTCAGACCGGTCCTCGGGGA
RAB1_1	CCACTGTTTAACGTTATTGA
RAB14_1	GTTACACGGAGCTACTATAG
RAB14_2	AGCGGTTCAGAGCGGTTACA
RAB14_3	CACACAATTGGTGTTGAATT
RAB18_1	CTGTGCACCTCTATAATAGC
RAB18_2	CATCATCGGCGAGAGTGGGG
RAB18_3	TACTCATCATCGGCGAGAGT
RAB19_1	CTATCTCGTGGATCCAGTGA
RAB19_2	TCGCTTATGATCTCACACGG
RAB19_3	TGATAGCTGCGTGGGCACTC
RAB1A_1	CCTTCAATAACGTTAAACAG
RAB1A_2	CCACTGTTTAACGTTATTGA
RAB1A_3	ACTTCTGATTGGCGATTCTG
RAB21_1	TCGAATCTCGGTAGTAAATT
RAB21_2	CTGCGTGGGGAAGACGTCGC
RAB21_3	AGTAAATTGGGCCCAGTGCG
RAB26_1	TGAGGGCCGGATGGACTGCG
RAB26_2	CGCCACCAATGGGCCACGTC
RAB26_3	CATCCTTGAAGCGCACAAGC
RAB28_1	AGAGTCAGAAACTCAGCCCC
RAB28_2	TATTGCCCACTAAAGCAACC
RAB28_3	CTACCAAAGCTTTGAGAATT
RAB2A_1	CAAGACTGCGTCTAATGTAG
RAB2A_2	TGACCGTGTGATAGAACGAA
RAB2A_3	CTCGGATGATAACGATTGAT
RAB2B_1	ACCGCTTGTCGGTAAACTGA
RAB2B_2	GCACGTATGGTCAACATCGA
RAB2B_3	CTATCACCCGTTCCTACTAC
RAB30_1	TCTATCTCCCGCAACCACTC
RAB30_2	TCTCCCGCAACCACTCAGGA
RAB30_3	CCTGAGTGAATCTTCGGACT
RAB33B_1	AGTGATCGGCGACTCGAACG
RAB33B_2	GATCGTGGCCTCGGTGCGGT
RAB33B_3	TCGGAAGTCCACCCCGATCG
RAB35_1	CTTGAAATCCACTCCGATTG
RAB35_2	GTATTATCGGGGGACCCATG
RAB35_3	CCTTTGTCAACGTCAAGCGA
RAB37_1	TGCTTATTACCGAGATGCTC
RAB37_2	GAGCATCTCGGTAATAAGCA
RAB37_3	TTGTACCTGAAGCTTCACCC
RAB39_1	TCCAACTGAGTTGCGGTAAT
RAB39_2	GAAGAAGTCCACGCCGACTG
RAB39_3	GGACTTCTTCTCGCGCCTGC
RAB39B_1	GTCATCGGCGATTCCACGGT
RAB39B_2	CCATCACTCGCGCCTACTAC
RAB39B_3	CCTGTAGTAGGCGCGAGTGA
RAB3A_1	CCATCTACCGCAACGACAAG
RAB3A_2	GCCCATGGCGCCTCGGTAAT
RAB3A_3	GCCTATTACCGAGGCGCCAT
RAB3B_1	GCAGCTTCACACGCTTCTCA
RAB3B_2	AACGCACAGGTCATTCTCGT
RAB3B_3	AGCGTGTGAAGCTGCAGATA
RAB3D_1	ACCCATAGCTCCGCGATAGT
RAB3D_2	GCCTACTATCGCGGAGCTAT
RAB3D_3	AGCTCCGCGATAGTAGGCCG
RAB3GAP1_1	TTGTATGTTAGACTGTCGGA
RAB3GAP1_2	CACTAGTCGTACTATCCGAG
RAB3GAP1_3	AGTACGACTAGTGCATATCC
RAB3GAP2_1	GCCGCCATTGTGACGATTGA
RAB3GAP2_2	AAGGAACTGAGCGACCCGAC
RAB3GAP2_3	ATCTTACTGGACGTAGCCCG
RAB3IP_1	TTCTCCAACATCGCCTACGC
RAB3IP_2	AGTACAAGCAGCGCCATGGG
RAB3IP_3	AAAAGTACAAGCAGCGCCAT
RAB40B_1	CATCCTGCTAGATGGCCGAA
RAB40B_2	TCTATGACATTGCCAACCGA
RAB40B_3	TCTGGAGTATGAGCGGAATA
RAB43_1	TCTTGCTGATGTCGTACGCA
RAB43_2	CTCACATCCTCGATCCAGTG
RAB43_3	GTCAGTGCCTCACTGGATCG
RAB4A_1	ATTCTCTTGTGCGAACCTGG
RAB4A_2	AGAAGGACTTGGATGCCGAC
RAB4A_3	CTGCGGGAACAAGAAGGACT
RAB4B_1	GTGACGCGGAGTTATTACCG
RAB4B_2	CTCCAACCACACTATCGGCG
RAB4B_3	CTCCACGCCGATAGTGTGGT
RAB5B_1	TTTCCCAGGAAACGTTTGCT
RAB5B_2	TACTAAGCACTCACCTCCAA
RAB5B_3	CACCTCCAATGGTGCTTTCC
RAB6A_1	CAAAACTGTCATACATGAAT
RAB6A_2	ATACATGAATCGGGTGATCA
RAB6A_3	GAGACTTCGGGAATCCGCTG
RAB6B_1	GGAAGACGTCTCTGATCACG
RAB6B_2	AGTGGGGAGTCTTACCTGGT
RAB6B_3	TGTAGGTTCGACTGCAGCTC
RAB7_1	AGACTGGAACCGTTCTTGAC
RAB7_2	TGAACTTCTTGTTCACATAC
RAB7_3	TGCTGAAGGTCATCATCCTG
RAB8A_1	CCTCTTGCCATCGAGCTCTA
RAB8A_2	ATTAGGACCATAGAGCTCGA
RAB8A_3	CCCCAACCAGGGTATCATGC
RAB8B_1	CACCGGGCCGCTCCCTATGG
RABAC1_1	TTTCTCGCGACCCCGCAATG
RABEP2_1	AGGCACTGTCATCGCAGTTG
RABEP2_2	GCAACTCTGTGGAGCCATGC
RABEP2_3	GTGAGGGGTTCCTCGACAGA
RABGAP1_1	CTTGGCAGAGCGGCGGAAGG
RABGAP1_2	AAGGTAAAGATGTCGCTGTC
RABGAP1_3	CTGCTTGGCAGAGCGGCGGA
RABGAP1L_1	CTGTTCTTCACGTTTCGACC
RABGAP1L_2	TGTTCTTCACGTTTCGACCT
RABGAP1L_3	CTTACGTCATCACGGGCATG
RABIF_1	TTGCTGCCGTCGGCCAGATC
RABIF_2	GCACCCGAGAGCCACAACGC
RABIF_3	ACCATCAGGATTGCTGCCGT
RABL2_1	CATCAATTTTATTGGCCACC
RABL2_2	CTCCCGAAGTTCTGCATACC
RABL2_3	TGTAGGTATTTGATGTCCAG
RABL3_1	CATCTCAAAACTTATATCGC
RABL3_2	AAGTGTTAGGAAATCCGTCA
RABL3_3	AAACTTATATCGCTGGTCAT
RAC1_1	GAGTCTTACTGTCTGCGGGT
RAC1_2	AGGAGGATACTCACACGGTG
RAC1_3	TTACTGTCTGCGGGTAGGAG
RAC2_1	GACAGTAAGCCGGTGAACCT
RAC2_2	GGCGGGTACGCACTGTCTGT
RAC2_3	GTGGGATACCGCAGGTCAGG
RALA_1	GAAGTCCGCGGTAGCTGCGA
RALA_2	TCGACATCTTAGATACAGCG
RALA_3	GGAGTCCTTCGCAGCTACCG
RALGDS_1	TCCAGTACGAGAGCCCGCTG
RALGDS_2	CTCGGTTAGTCCATTCTCCG
RALGDS_3	GCGACAGTGGCGCGGATGGT
RALGPS2_1	CCGCCCACGTCTTAGTCAAC
RALGPS2_2	TTTCCGGTTGACTAAGACGT
RALGPS2_3	GACTCCGCGTACCCATCCAC
RAN_1	TTGAATCTAGCTCGTCCTGG
RAN_2	CTGTTCCCCGCAGCCACCCT
RAN_3	GCCGCACACGCACCTTGAAC
RAP1A_1	TGCTCTCTCACAGCAAGTCG
RAP1A_2	TTACGGTTCCTGCAGTGTCC
RAP1A_3	AGACAGTTCAGTTTGTTCAG
RAP1B_1	CTTGTCCGTTCTTCATGTAC
RAP1B_2	CTGTACATGAAGAACGGACA
RAP1B_3	AAGCTCGTCGTGCTTGGATC
RAP2B_1	GGAACCTGTTACGAACTGCA
RAP2B_2	TACGAACTGCACGGTGAGCG
RAP2B_3	CGAGGTGGACTCGTCGCCGT
RAPGEF5_1	CCTCTCCGCAGACCATATAC
RAPGEF5_2	AGCTAAATACTCACTGACGG
RAPGEF5_3	AAGACCTTGCGCTTCCGACA
RASL10A_1	CGTCACCATCGCGGATACTC
RASL10A_2	ACCGCGGGTCGGTAGAGGCA
RASL10A_3	TACGACCTGAGTATCCGCGA
RBBP4_1	AACCCCGATTTGCGTCTCCG
RBBP4_2	GGAAGAACGGGTGATCAACG
RBBP4_3	TGACGACGCAGTGGAAGAAC
RBBP7_1	CTCCTCACATTAGAATTCGG
RBBP7_2	CACCGTATTTCTGTATGACC
RBBP7_3	TCCTGGAATTCTAATCTGAG
REL_1	ACTGCGACCTCAATGTGGTG
REL_2	CCTGGACAGACGGGTATGTC
REL_3	AGTATAGCTTTGCAATACGG
REL_4	ACTGCCCCTCTGGGATCAAC
RELA_1	GCGATTCCGCTATAAATGCG
RELA_2	CATCGAACAGCCGAAGCAAC
RELA_3	AGCTGATGTGCATCGGCAAG
RELA_4	GTATTTCACGGGACCAGGCT
RELB_1	AATCATCGACGAATACATTA
RELB_2	GCGCTTCCGCTACGAGTGCG
RELB_3	CTGCACGGACGGCGTCTGCA
RELB_4	CACAACACGCACCTCGATGG
REM2_1	CACCATGATCCGTCTCTCAT
REM2_2	CACCTATGAGAGACGGATCA
REM2_3	GTCTTTAAGGTCATGCTCGT
RFT1_1	GCTAATTTTCCAGCCAGTAG
RHBDF2_1	CGTTCCGTGCTAGATGCGAC
RHBDF2_2	TTGCATTTGACCGGAAGAAG
RHBDF2_3	GTGAACGAACGTCAGCCAGT
RHEB_1	ACCAAGTTGATCACGGTAAA
RHEB_2	GTCCCGGAAGATCGCCATCC
RHEB_3	GTTCTCTATGGTTGGATCGT
RHOA_1	GGCTACTCACCTAAACTATC
RHOA_2	TTTCCTGTCACAGGTAGAGT
RHOA_3	AAAACACATCAATATAACAT
Rhob_1	GTGGTGGGCGACGGCGCGTG
RHOBTB1_1	CAGCCTCCAGGTCGGCGTAG
RHOBTB1_2	CCAGGACGACGGGCGTTCGA
RHOBTB1_3	TCCCCGCAGACGGACACTCG
RHOF_1	CTCGCAGCACTACGCCCCGT
RHOF_2	CACCGGTACTTCTCAAAACG
RHOF_3	ACTCACCAGCCGTGTCGTAG
RHOG_1	AGCGCCCAGAGTGCGGTTGA
RHOG_2	TGCGCCCATCAACCGCACTC
RHOG_3	TACAACTAACGCCTTCCCCA
RHOH_1	CACCGCCCGTATTCTCGTAT
RHOH_2	ACCCACGGTGTACGAGAATA
RHOH_3	GGTGAAGCGCACCAACAGTG
RHOQ_1	CACCGCTTGCAGTCAGCGTT
RHOQ_2	TTACCACGGAGAAGCATATG
RHOQ_3	CACCGTGCAGTCAGCGTTGG
RHPN2_1	TCCCACCCACGCGTCACATG
RIT2_1	TGGCTTCCACTTACCGATTG
RIT2_2	TGCGGGAGCAGTACATGCGT
RIT2_3	TTTGTTACCCACTAGCACAA
RNF5_1	GGCTCCCTCGCCCATAAAGA
RPN1_1	GAAACTGGCGTCCCGAAATG
RPN1_2	ACGTCCTCGTTGACCAGCGG
RPN1_3	CGAGGACGTGAAGCGCACGG
RPN2_1	CCTTGCCGAGGCGAGCGGTA
RPN2_2	TCGCTACCACGTACCAGTGG
RPN2_3	CCTTACCGCTCGCCTCGGCA
RPS6KA4_1	GGAGAACTTCGCGCTGCTCA
RPS6KA4_2	TCACTCCCAGACTACGTGAG
RPS6KA4_3	AGCGGATCTGGGGCCGGAAT
RPS6KA4_4	CTCCCAGACTACGTGAGCGG
RRAD_1	TGAAGGTCTCGCTCGTCCAC
RRAD_2	CAACGACTGCCGCTGGAACT
RRAD_3	GCTCTGGCGCGCATCTTTGG
RRAS2_1	GTCTTCTCAGTCACGGATAG
RRAS2_2	CCGTGACTGAGAAGACCAAC
RRAS2_3	GCAATACATGAGGACAGGCG
RRBP1_1	AGAGGGCCGTCGCAATCTGG
RUVBL1_1	TCTTTCAGGGTTGCGGATAA
RUVBL1_2	CACACTCACCAATGGCCCTG
RUVBL1_3	TTCTGTTTTGTGCAGGCATG
RUVBL2_1	CAAGCCTTCCGCCGTTCCAT
RUVBL2_2	CAGATTGACCGGCCAGCCAC
RUVBL2_3	ATGGAGACCATCTACGACCT
S100a8_1	CACAATTATTCCAATATACA
S100a9_1	GAAGGAATTCAGACAAATGG
SAR1A_1	AAAACTATGCCATTAATCGC
SAR1A_2	TGCGGATCATTCTCGTCTCA
SAR1A_3	AATTATCTCCCAGCGATTAA
SAR1A_4	ACTTTCACCACTTTTGATCT
SAR1B_1	TCCTTGGATTGGATAATGCC
SAR1B_2	TCCCGGCATTATCCAATCCA
SAR1B_3	AACTACCTTCCTGCTATCAA
SAR1B_4	CACTTACTGGGATGTAGCGT
SCD1_1	TCTCGTTCATTTCCGGAGGG
SCD1_2	CACCGAGGGGCGCTGCTAAG
SCD1_3	CTCCGGAAATGAACGAGAGA
SEC11A_1	TGAAGATCCTATACGCGTGG
SEC11C_1	TCTGCGCTCATGATCTGGAA
SEC13_1	AAAATTTTCGATGTGCGGAA
SEC16A_1	TGAAGCAGATCGTGCCAACA
SEC22B_1	CTTCCAAGGTACATCGGGTA
SEC23A_1	CTAATCGAGCTGCTACAACG
SEC24A_1	ATTACGTCAAATGCCAATAA
SEC31A_1	GGTCCAGCTCGAATATCTCG
SEC31A_2	GTTTTAGCTCCCGGCGTCAT
SEC31A_3	TCAGATGGTCCTCGCCTCTG
SEC61A1_1	CAGGTGGAATAGCGCTATGA
SEC61A1_2	ATCAAGTCGGCGCGTTACCG
SEC61A1_3	CAAGGTCCGAGCCCTTCGAG
SEC61B_1	CACTTACCTCTGCCGAACAG
SEC61B_2	AGCGGTGGCCGCACGGGCTG
SEC61B_3	AGTGGATCCCGCAGCCCGTG
SEC61G_1	TAAACAGACAAACATGGATC
SEC62_1	AACCCGATGACCCATCATGT
SEC63_1	AGATTGTCCTCTTCAATATG
SEL1L_1	ATGGCCTACCTCTACGGAAG
SEMA7A_1	CCCCGAATGCGTCGAAACCG
SEMA7A_2	GAGTTCTCATCCGGGCTGAA
SEMA7A_3	AGCCTTTGAGCGATGAGGTA
SERP1_1	AAAAGGCGTCGGTAGGACCC
SERP1_2	CCCGAAGAAAAGGCGTCGGT
SERP1_3	AGCAAGAACATAACTCAGCG
SIL1_1	CCTACAGACTGGAGTAAACG
SLAMF7_1	ACATGTCAGATTGATTACGC
SLAMF7_2	GATTTACAGTACATCGAGTC
SLAMF7_3	GGGGACAATCAGTTTCATGA
SLAMF9_1	CATCGTGAAGCCAGGCAAAA
SLAMF9_2	TCTTAAACTCACGGTAGACA
SLAMF9_3	TGGATGGTATTTCCAGAGAG
SLC41A1_1	GCCAAAGACGACGGCTGCGA
SLC41A1_2	TGAGTCCCGAGCTAACGCCA
SLC41A1_3	GGAGGTCTCCTTGAGCGGAG
SMARCA1_1	ATCCTCTACAACCACGACTG
SMARCA1_2	TTTATCCGGCGTAACAAAAA
SMARCA1_3	TTTCACCTAGCTATCGCCAC
SMARCA2_1	TTCAAGCTCGCATCGCTCAT
SMARCA2_2	CCAGTCAGAAGGATCCGCCT
SMARCA2_3	AGAGAGTGAATCGGACTACG
SMARCA4_1	TGCATTGAACCACTGTTCGA
SMARCA4_2	TGGGCCCATACATACGAGAG
SMARCA4_3	GAGGTATGTGATGAGCGCGA
SMARCA5_1	aacaaaggcggccccgaggg
SMARCA5_2	CACCGCAGTTACCGATAGAA
SMARCA5_3	TACTTACTTGTCTCTCATCA
SMARCB1_1	GAGAACCTCGGAACATACGC
SMARCB1_2	GCTAGTCGCCGCCAGAGTGA
SMARCB1_3	CGGCGCTTACTCACCACAAG
SMARCC1_1	CACCGGACTCGAATCTAGCT
SMARCC1_2	CGTTACGATCCATTCGGGAT
SMARCC1_3	GACTTCTACGTTTCCCATAA
SMARCC2_1	AGTTCGACAACGTGCGGCTC
SMARCC2_2	TACTGCCTGTCGGCGGAATT
SMARCC2_3	ACCCGCCAAATTCCGCCGAC
SMARCD1_1	CAATCCGGCTAAGTCGGACG
SMARCD1_2	TCCGGCTAAGTCGGACGCGG
SMARCD1_3	CACGTTCAATCCGGCTAAGT
SMARCD2_1	TCCGCTTGCGAGCGATGGTC
SMARCD2_2	GACCATCGCTCGCAAGCGGA
SMARCD2_3	GGGGTAGTATATACCGTCAG
SMARCD3_1	CCAGCAGCCGGGCTAAGCGG
SMARCD3_2	CCCCGCTTAGCCCGGCTGCT
SMARCD3_3	CGGGGGTCCAATTTGAACTG
SMARCE1_1	TTCATTCTAGACTATGATGA
SMARCE1_2	TTACCGTCTGGATCCTCAGC
SMARCE1_3	GCAGGCTGAATGCTCATGTA
SORL1_1	CACCGGCCGACTTTCGTGGA
SORL1_2	GACGTTGAAGCGCGGCTGGA
SORL1_3	CTCCCGAGGCCAAGTCGTAG
Sox4_1	CCCGGCGGGCGGCAGCAAGG
SP140_1	TTTCCGTCTTCTAGAATGTG
SP140_2	TTCCGTCTTCTAGAATGTGT
SP140_3	TTCTAGAATGTGTGGGCACC
SP3_1	CAAGATAGGGCCGCCATCGC
SP3_2	ACTGCAGGCATTAATGCCGA
SP3_3	AATAGCTTGACTACTACTAG
SPCS1_2	GGGGGTCGATATCGAGAGCA
SPCS2_1	AACTGGCTTGGACTCAGGAA
SPCS3_1	CGCCTTCTCGCTGAGCGTGA
SPCS3_2	CTTCTCGCTGAGCGTGATGG
SPCS3_3	GGTGGTGATGAAGCAGCCGA
SPTY2D1_1	TTGTGACCCTCCCGAAGTGA
SRP14_1	TGAACACGCTGCCCGACGAG
SRP19_1	AGCTACTCACCTTACTTATA
SRP68_1	CACCGCCAAAGCCGCGGAAA
SRP72_1	GCGTACATCATGCAGCTGCA
SRPR_1	GAACGAATCAACGCGTTGAC
SRPR_2	GTTCTCTAGATTCGAGGAAC
SRPR_3	CCAAAGAGGAGCTGATCCGT
SRPRB_1	TTACCTCGACTCCTTACGAC
SRPRB_2	TGTCGTAAGGAGTCGAGGTA
SRPRB_3	GGATCCGACGCTGCTCTCCG
SS18_1	CTCACCTTCTGGATGGCGGC
SS18_2	CTGTGGCGTTCGCAGCCCCG
SS18_3	GCCCTTGCCCCGCTGCCTCG
SSR1_1	GTCCTGAGGATAACGGAACG
SSR1_2	CCAAAGGGTCGTCCTCCCAT
SSR1_3	ACTCAAAAGTTGCCTGCCGC
SSR2_1	TTCCAGCGCTGCATTAGATG
SSR3_1	TTTTACATTCTTGTACGCGA
SSR4_1	GCTCTTTATGCCGACGTTAG
STAT1_1	GGTCGCAAACGAGACATCAT
STAT1_2	TCTGATTAATGACGAGCTCG
STAT1_3	TGTAATAGGGTCGGGCTCAT
STAT1_4	GTCGCTCTTCGCCACACCAT
STAT3_1	AATGGAAATTGCCCGGATCG
STAT3_2	GCGACCCTATCGTGCAGCAC
STAT3_3	GATCGTGGCCCGATGCCTGT
STAT3_4	GATCGCTTACTCTCCGCATC
STAT5B_1	AATAATGTCGCACCTCGATG
STT3A_1	AAGGTGGTACGTAACGATGG
STT3A_2	GGTAAGGTGGTACGTAACGA
STT3A_3	GCAGGTAATCTACGAAAGCA
STT3B_1	GATGCTCTCGAAGCGGATGA
STT3B_2	AGGGTACATATCTCGGTCAG
STT3B_3	GTACATATCTCGGTCAGTGG
STX11_1	TGTCGCGCTTAATGCTGCTG
STX12_1	AGCATCGCGAGAGCGAGAGC
STX18_1	CATCCGAGTGAAGCGCGTGG
SYVN1_1	ACTTACAGACGATGCGGCAG
SYVN1_2	GTCATCCCGAAAAACGGTGA
SYVN1_3	TAAAGAGCGCCACAAAGCGA
TACSTD2_1	GTGCTGGTGCGTAAACTCGG
TACSTD2_2	AAGCCTGCGCTGCGACGAAG
TACSTD2_3	CACGCGATACTGGACAACGA
TAF10_1	GGTTTACGCCCTACCGAGCG
TAF10_2	TCCGTTGGCCGCGCTCGGTA
TAF10_3	TAGCACGGCCGCGGAGAGCA
TAOK1_1	CTGATGTAGGGCGATCTTGA
TAOK1_2	TACCAGTGATGCTGTTCGTA
TAOK1_3	CTTGTGACGAGACACCTGAG
TAOK1_4	TGTGCGTACTAATGAAGTGG
TAOK3_1	AAATGCGCACACCAACGAGG
TAOK3_2	TGGACGAAGGGCAGTACGAC
TAOK3_3	CACCGTACCCGCAACAGCTC
TAOK3_4	GACAAATGCGCACACCAACG
Tcf19_1	TTCTCCCTTAGACCGAGGGA
Tcf19_2	ATAACCGTCCCTCGGTCTAA
Tcf19_3	TCTAAGGGAGAAGCTGGGGG
TCF3_1	CCCAGGCGTCTTACCCGGCT
TCF3_2	GCTCTGGAGTACGCCTAGCC
TCF3_3	CACGCACCTGCCACGTAGAA
TCF4_1	GGACCAACTTCTTTGGCGAG
Tcl1b3_1	GACATCTATGAGGATGAAAA
TFDP2_1	AGGCACAACGTCATACAATG
TFDP2_2	AAAGGAGATAAAAATGGGAA
TFDP2_3	TGCCAGATGGTTATTTGAGT
TFPT_1	ATCTCGGTAGTCATCCCCGT
TFPT_2	CCTCCAACACAATGGTGAAC
TFPT_3	TTCTACGATTTAGTTCCCGC
TIGIT_1	TGCAAGCCTTACCTGTAGCG
TIGIT_2	TTTATAGTGTTGACCTGGGG
TIGIT_3	AGCCATGGTTCCTCCAAGCG
TIMM17A_1	TTTACCATGGGCACCATAGG
TMEM154_1	CACCTGGTTTGAGGTGTCGT
TMEM154_2	TTCATGTTTAGGAAATGACG
TMEM154_3	GCCAAGACCAACGCAGCACA
TMEM176A_1	GACTGCAGTCGTCGGCAAGG
TMEM176B_1	GTACTATTGTCCATGAGAAG
TMEM214_1	ATGCCAGCACCTTCAATCGG
TMEM258_1	AGAAGTACCACAGTCAGGTG
TMEM258_2	TGTCTTCCCTCACCTGACTG
TMEM258_3	GAAGTACCACAGTCAGGTGA
TNFRSF13B_1	CAGGTACTACGACCATCTCC
Tnfrsf17_1	TTGGAACATCGCAAGTGACA
TOB1_1	TGGATGCCTGCTCGATCACG
TOB1_2	ACCAGTGAAGGTGCTGTACG
TOB1_3	TAGTGAAACCGGCTGTGAGC
TRAF2_1	AATGCTTTACCGTCTCCCGA
TRAF2_2	GCGGGCAGCGTTATCTGGAA
TRAF2_3	TCTCTGCGGGCAGCGTTATC
TRAF2_4	ATGCAGGACACTCCGTCAGC
TRAM1_1	CAATGTAGACGAGCTGACGA
TRAPPC6B_1	AGAGCATGGGGTTCCGAGTG
TRIM23_1	CTGTTACTTGTCGATCAAAT
TRIM23_2	GTATTTATAGCATTCAGTAC
TRIM23_3	CAAACTCAATGGCATGCACC
TSPAN15_1	CTGAACGACAACATCCGGAG
TSPAN15_2	TGGCTACAAAACAATCGACA
TSPAN15_3	GTAGGGCACCCCGCAGGCCA
TUSC3_1	ATCATGGAGTAGTTCCGAGG
TUSC3_2	AAAATGGATTGCCGACAGGA
TUSC3_3	AGCAGTGAACATGACGATCA
TXNDC11_1	TTCCGTGATCAAATGCTGAG
UBA5_1	GGACAACTTTGAAGCTCGAA
UBE2G2_1	AGGTGAATCTCATCTTCGGA
UBTF_1	CATGAGCTCCGCACAGTACA
UBTF_2	ACAGGAGTTCGAGCGAAACC
UBTF_3	TCTTACATGTCACAGACCGC
UCHL5_1	TACACTTACGATAGCCTGAG
UCHL5_2	TTCTTGTTTCAGGTTGCCGA
UCHL5_3	TCAGTTACGTTCCAGTCAAT
UFD1L_1	TAGAGTAGGTCGCCACTTGG
UGGT1_1	TCGGCTGTGGTCTCGTGTAC
UHRF1_1	GGTCATGGCCAACTATAACG
UHRF1_2	GTGAGCTATACGGCAACATC
UHRF1_3	TCACAGTGCGAGCACGAGCA
USF2_1	AGCGGTGGACACGACGCTGA
USF2_2	CAGCCACGACAAGGGACCCG
USF2_3	GGGCCACCTACCAGCGGGAA
VCP_1	TATAGGTCGCTTTGACAGAG
VIMP_1	AGAGGCTCTCCCTTCGACTG
VSTM4_1	GCCTGCTCGAGGAGCGTCGA
VSTM4_2	AGGGGCGAAGAACCAGCGCA
VSTM4_3	CACCGTCAGCAAGCAACAAG
WBP11_1	GCAGATGTACGGCCGGAAAG
WBP11_2	CAGTGAGCGCGACAACACTG
WBP11_3	TCCTCATCTCGCCTCCGAGG
WBP5_1	CCGAAGAAACTTTTCGGGAG
WBP5_2	TGAGGAAGAGCCAAAGCCGG
WBP5_3	GTCTCTGCAGGATTTTCAGG
Wdfy4_1	AGCGAATCTCAGGGTCTGGA
Wdfy4_2	GATCGCCCGCAGCACACAGA
Wdfy4_3	CAGCGAATCTCAGGGTCTGG
WDR76_1	TTCAAGAAGTCAAAGGAGGA
WDR76_2	ATCGTTCAAGAAGTCAAAGG
WDR76_3	GGAATCGTTCAAGAAGTCAA
WFS1_1	AGGCCGAAGTGAACTTCGGC
WFS1_2	GGCCTGCTCCACGTCTAGGT
WFS1_3	GTACCCTTTACACGCCATCA
WIPI1_1	AATCCCTGACGTGTATATCG
WIPI1_2	TGGTAGACGTTCATCTGCCG
WIPI1_3	GTCCGCAGATCCCTAGCGAT
WRB_1	CCGGCAGCTACTTACAAACG
XBP1_1	CACCGGGACAGGCTCGCAAG
XBP1_2	GGACACGCTGGATCCTGACG
XBP1_3	TCCTGACGAGGTTCCAGAGG
XBP1_4	CGCTCATGGTACCCGGTCCG
YIF1A_1	GGCATTGAGATCTTTCCGCG
YIF1A_2	TGGGTATCCGCCCAGTTGGC
YIF1A_3	CCACTTGTATCATCGAAGAG
YY1_1	GGAGATGCCGGCCGAGATCG
YY1_2	GTCGGGTCGTCCGTCACCAG
YY1_3	TATGTAGTCGTCGTCGCCGC
ZC3H12D_1	GGGGTAGTGCTGATTCCCCG
ZC3H12D_2	ACGAATTCCCCGGCAAGAGA
ZC3H12D_3	GGTGTATACCCCATCCCGCA
ZDHHC20_1	GTCCTACTACGCGTACGTGG
ZDHHC20_2	CTGGTCCTACTACGCGTACG
ZDHHC20_3	GTACGTGGAACTTTGCGCTG
ZFP207_1	TGCATTTGGTACTGCATCTA
ZFP207_2	TTCCAGGACGTGGAACAGGT
ZFP207_3	AATAGAATGATGCCAATGGG
Zfp36_1	GACCTGTCATCCGACCACGG
ZFP367_1	GCACGGAGGCGTTGCCGGCG
ZFP367_2	AACGCCTCCGTGCAGCAGCG
ZFP367_3	CGCTGAAGCCGGGGCTAGTG
ZFP64_1	GTGCAAGACGTGCGACTACG
ZFP64_2	CAAGACGTGCGACTACGCGG
ZFP64_3	TTGCAGAATTCGCACTTGAA
