# Supplementary material for: A CRISPR/Cas9-mediated screen identifies determinants of early plasma cell differentiation
Source: Front Immunol. 2023 Jan 5;13:1083119. doi: 10.3389/fimmu.2022.1083119 (PMC9849354; doi:10.3389/fimmu.2022.1083119)
Supplement: Supplementary Table 4 — Proteins are significantly up- and down-regulated in IRE1a KO cells. [file Table_4.xlsx]

## Sheet: DOWN
ID	Adj.P.Val	Log.P.Value	logFC. KO vs Ctrl
Bhlha15	0.00818278	56.7671	-10.8447
Txndc11	0.0266822	49.873	-4.70747
Hspa13	0.0389637	44.7013	-4.11956
Cdc6	0.0389637	43.4574	-4.11507
Tcf4	0.0389637	45.9918	-4.09244
Rnf4	0.0658229	36.3455	-4.05972
Gas1	0.0389637	43.864	-3.98865
Gpc4	0.0492783	41.4158	-3.71412
Timm17a	0.0389637	43.6476	-3.57893
Magi1	0.116521	27.6437	-3.47269
Phlda1	0.0861673	33.1124	-3.44598
Arfgap3	0.0924806	31.6873	-3.41065
Ero1lb	0.0492783	39.3428	-3.40258
A3KGF9	0.0686265	35.7703	-3.39732
Ern1	0.12323	26.5677	-3.38226
Armcx3	0.0861673	33.4738	-3.37121
Rhpn2	0.0492783	39.997	-3.33153
Fkbp11	0.0539154	37.7872	-3.27076
Creld2	0.0492783	40.4289	-3.26086
Spty2d1	0.0492783	39.2321	-3.26026
Ldlr	0.0861673	32.9369	-3.25782
Btg3	0.0924806	31.6117	-3.2298
Cdkn2a	0.0492783	39.3357	-3.19134
Impdh1	0.085671	34.0151	-3.15768
Mgst1	0.109939	30.0439	-3.12909
Steap2	0.114351	28.911	-3.11001
Gstm5	0.104481	30.391	-3.08236
Sprr1a	0.127561	25.534	-3.04738
Sdc1	0.0982121	30.923	-3.00334
Maff	0.11172	29.287	-2.95323
Xbp1	0.0861673	32.9072	-2.9046
Wfs1	0.116745	27.4423	-2.89208
Pkia	0.11452	28.1473	-2.88906
1810022K09Rik	0.0565174	37.4052	-2.8807
Ikbip	0.12121	26.9651	-2.87653
Tns2	0.128527	25.1485	-2.85608
Armcx2	0.127561	25.5566	-2.80055
Flnc	0.128527	25.1617	-2.7866
Lman1	0.0861673	32.9522	-2.71737
Lig4	0.122888	26.7497	-2.6741
Morf4l2	0.11172	29.3106	-2.62517
Msln	0.0719018	35.2876	-2.59683
Rangrf	0.0924806	31.6595	-2.58485
Cdr2	0.0963243	31.3404	-2.56469
Zbtb20	0.119561	27.0925	-2.56347
Ugdh	0.11452	28.1862	-2.53348
Stxbp1	0.0861673	33.6222	-2.53142
Edem3	0.0861673	33.5605	-2.53137
Fbxo21	0.088309	32.2864	-2.51998
Irs1	0.0861673	32.7406	-2.50947
Edem2	0.114351	28.7504	-2.49328
Cdc20	0.0963243	31.2375	-2.47711
Atf6b	0.0861673	33.3179	-2.46482
Ybx3	0.130759	24.558	-2.39696
Xrcc2	0.0993924	30.7753	-2.38984
Hyou1	0.128527	25.1542	-2.35989
Pak3	0.128527	24.8718	-2.33069
Dnajc3	0.11172	29.3349	-2.31148
Hdlbp	0.0898163	32.0659	-2.30173
Slamf7	0.11172	29.3401	-2.29499
Tex2	0.111219	29.8114	-2.28319
Aspa	0.11172	29.571	-2.18721
Fpgs	0.12121	26.9759	-2.18485
Dctd	0.116745	27.4766	-2.17299
Cpeb3	0.130759	24.5403	-2.16166
Nfxl1	0.12323	26.5147	-2.16164
Fam195a	0.0982121	30.9786	-2.16035
Slmo2	0.114351	28.5942	-2.12133
H2-T22	0.126126	25.9433	-2.11184
Dnm2	0.128527	25.3411	-2.10992
Kbtbd8	0.117933	27.3622	-2.07525
Ifi44	0.126241	25.7661	-2.07505
Moxd1	0.114351	28.3427	-2.06035
Ybx3	0.115263	27.9488	-2.03415
Bcat1	0.114351	28.4599	-2.02024
Rrn3	0.127561	25.5347	-2.0189
Uba5	0.124822	26.2117	-2.00393
Rap1gap	0.12323	26.4157	-2.00127
Pim1	0.122888	26.676	-2.00043
Enpp1	0.122888	26.7843	-1.98617
Kpna2	0.114351	28.4841	-1.96793
Sapcd2	0.116521	27.645	-1.93651
Orc3	0.114351	28.238	-1.92268
Ttc17	0.128527	25.2121	-1.90974
Tgoln1	0.115537	27.7871	-1.89821
Cd151	0.127561	25.5975	-1.88487
Mff	0.119561	27.1926	-1.87891
Cdk6	0.116521	27.5236	-1.87093
Pvr	0.126241	25.7578	-1.86402
Arf4	0.128527	25.1603	-1.84591
Gpatch2	0.128527	25.2551	-1.80012
Akirin1	0.128527	25.0518	-1.77118
Hjurp	0.128527	25.0627	-1.72086
Bsg	0.128611	24.8085	-1.71369
A0A1W2P8C2	0.128611	24.7817	-1.69172
Sec23b	0.128527	24.9746	-1.68803
Ube2s	0.128721	24.7564	-1.68787

## Sheet: UP
ID	Adj.P.Val	Log.P.Value	logFC. KO vs Ctrl
Abca3	0.115263	27.8363	1.89742
Acap1	0.126126	26.0389	1.7931
Aim2	0.129633	24.7043	1.76489
Aldh1b1	0.116521	27.5504	2.20722
Ankrd44	0.129717	24.6378	2.1309
Arhgap9	0.122888	26.7017	1.93534
Arpc3	0.124305	26.2884	1.89042
Arpc5	0.129717	24.6601	1.82867
Atp2a3	0.126126	25.9269	2.69919
Atxn1	0.11172	29.6463	2.11399
B4galnt1	0.126241	25.798	1.77914
BC026585	0.0875607	32.4077	2.4347
Bcl2l12	0.114351	28.3719	2.20823
Ca2	0.128527	25.2834	2.19468
Casp1	0.0993924	30.7375	2.15367
Ccl22	0.08043	34.5193	4.1428
Cd68	0.0658229	36.2511	3.11878
Cd86	0.114351	28.4255	1.97403
Cdyl2	0.110182	29.9728	2.93363
Cfp	0.127512	25.6761	2.17225
Cnp	0.11172	29.5264	2.45036
Coro1a	0.128527	25.4102	2.2433
Crip1	0.0867662	32.621	3.38634
Csprs	0.12323	26.4799	2.82129
Cybb	0.126126	25.9938	1.91153
Dnmt3a	0.11172	29.3123	2.40392
Dok2	0.123808	26.3653	2.194
Dusp28	0.128527	25.0451	1.69113
Esyt1	0.0492783	41.5969	3.256
Fam134c	0.126126	26.0765	2.6548
Fam213a	0.128527	25.3561	2.02323
Fam49a	0.0492783	40.3386	3.27117
Fam76b	0.128527	25.4	1.83786
Fcer2	0.12323	26.4185	2.54925
Fcgrt	0.126241	25.7993	1.95644
Ffar2	0.115138	28.0004	1.94
Foxj2	0.126126	26.0848	1.92434
Gimap4	0.0982121	31.013	2.34766
Gimap8	0.114351	28.7164	2.01118
Gimap9	0.114351	28.7778	2.08761
Git2_1	0.115263	27.8484	2.27224
Gmfg	0.128527	25.3233	2.32071
Gng10	0.114351	28.3927	2.05061
Gpx1	0.0861673	33.6893	2.49223
Grb2	0.115057	28.0443	2.05528
H2-DMa	0.0678918	35.9643	2.87415
H2-DMb2	0.126241	25.8691	1.94942
H2-Eb1	0.122888	26.7013	1.97698
H2-Oa	0.0492783	38.9258	5.2971
H2-Ob	0.114351	28.7523	2.93869
Hcls1	0.119561	27.1805	2.34318
Hemgn	0.0861673	32.762	3.61685
Hhex	0.12323	26.4361	2.04298
Hmgb2	0.128611	24.7954	1.77125
Hsd17b11	0.0492783	39.4515	3.05964
Ifi47	0.0963243	31.2158	2.1669
Kdm1a	0.119561	27.1122	2.56118
Kxd1	0.126126	25.9118	3.21834
Kynu	0.114351	28.7661	2.02498
Lmo7	0.119561	27.1212	3.57076
Lpxn	0.128527	24.9065	1.76666
Lsp1	0.127561	25.5193	2.85763
Ltb	0.0509521	38.4106	4.66456
Ly6d	0.122888	26.8597	2.802
Mtmr14	0.129717	24.6393	1.75905
Ncf2	0.114351	28.2828	2.11567
Nfkb1	0.115057	28.082	1.9954
Nrgn	0.0276089	48.4754	6.43694
Pacs1	0.08043	34.578	2.49284
Pck2	0.114351	28.9856	1.99944
Pfn2	0.128527	25.0747	2.15536
Pik3ap1	0.126126	25.9545	2.25454
Prkcb	0.0898163	32.049	2.98732
Prr3	0.115263	27.8491	1.94018
Ptpn6	0.12323	26.4256	1.96791
Ptpn7	0.114351	29.1294	1.99761
Ptprc	0.114351	28.3368	3.19524
Pxdc1	0.0861673	33.1795	2.57443
Pycard	0.130182	24.6012	2.4643
Rab29	0.114351	28.4543	2.54335
Rab4b	0.116521	27.5361	1.89072
Rcsd1	0.0719018	35.4227	2.89141
Rdh12	0.0924806	31.8223	2.56839
Reep3	0.124305	26.3174	1.96185
Rpia	0.128527	24.875	2.00599
Scml4	0.126241	25.746	3.04111
Selh	0.128527	24.8763	2.01677
Sema4d	0.0875607	32.4094	2.4262
Sepw1	0.116521	27.6102	2.47151
Sh3bgrl	0.0643264	36.6728	2.7627
Sit1	0.107607	30.1996	2.40856
Slc15a4	0.128611	24.8203	1.78186
Slc38a9	0.122888	26.7375	2.7446
Slc9a7	0.11172	29.7234	2.29227
Sox5	0.103175	30.51	2.34723
Sp100	0.124722	26.2444	2.35714
Sp110	0.126126	26.032	2.75057
Sp140	0.128527	25.1136	2.39696
Srgn	0.00818278	57.6302	6.21987
Stap1	0.12323	26.479	2.15634
Sun2	0.114351	28.2478	2.17283
Tle3	0.110348	29.9055	2.58083
Tmed8	0.128527	25.0128	1.68322
Tmsb15l	0.0492783	38.8555	2.98739
Tnfaip3	0.128527	24.9723	1.87088
Tnfaip8l2	0.128527	24.917	3.66011
Tor1aip1	0.127561	25.5737	2.57914
Trp53inp1	0.0492783	38.7577	4.37514
Tstd3	0.08043	34.4116	2.48971
Unc13d	0.119561	27.1888	1.95353
Vrk1	0.128527	25.1383	1.9872
Znf318	0.0518289	38.1434	2.86135
